# Supplementary material for: Massively parallel reporter assays discover de novo exonic splicing mutants in paralogs of Autism genes
Source: PLoS Genet. 2022 Jan 20;18(1):e1009884. doi: 10.1371/journal.pgen.1009884 (PMC8775188; doi:10.1371/journal.pgen.1009884)
Supplement: S1 Table — (XLS) [file pgen.1009884.s003.xls]

## Sheet: syn_mis_non_variants_assayed co
familyID	vcf	child	gene	muttype	mwLRT_V15	mwLRT_EMC	mwLRT_V10	av_mwLRT	muttype	significance
11993	5:79354068:C:G	sM	THBS4	missense	0.0289655	0.0687798	0.0130439	0.0369297	missense	Not_sig
14547	16:21987556:A:T	pM	UQCRC2	missense	-0.058629	-0.096811	0.0118901	-0.04785	missense	Not_sig
11334	X:128888517:G:A	pM	XPNPEP2	missense	-0.150814	-0.132848	-0.702146	-0.328603	missense	Not_sig
13686	7:143079776:C:G	pF	ZYX	missense	-0.113014	-0.0495192	-0.151323	-0.104619	missense	Not_sig
13855	16:8996017:G:C	pM	USP7	missense	0.146976	0.217298	0.0343018	0.132858	missense	Not_sig
12211	16:9009113:T:C	sF	USP7	missense	-0.16611	-0.208846	-0.0701133	-0.148357	missense	Not_sig
13576	10:17746509:A:T	sF	STAM	missense	0.0558665	0.112732	0.0402352	0.0696112	missense	Not_sig
11571	11:107944174:G:A	pM	CUL5	missense	-0.126027	-0.182984	-0.0454008	-0.118137	missense	Not_sig
13306	10:15634273:G:A	pM	ITGA8	missense	-0.323617	-0.176915	-0.150638	-0.217056	missense	Not_sig
13007	9:111637184:G:A	pM	IKBKAP	missense	-0.0162552	-0.0933268	0.0934517	-0.00537676	missense	Not_sig
11257	3:127806574:A:T	pM	RUVBL1	missense	-0.0179693	0.027875	-0.0226453	-0.00424655	missense	Not_sig
11569	8:9567684:G:C	pF	TNKS	missense	0.0560498	-0.0872368	-0.034365	-0.0218507	missense	Not_sig
12857	19:10226255:C:T	pM	EIF3G	missense	-0.197225	0.191271	0.170095	0.0547138	missense	Not_sig
13589	2:207422202:G:A	sM	ADAM23	missense	-0.156369	-0.0344906	-0.0547121	-0.0818571	missense	Not_sig
12219	X:2793922:G:C	pM	GYG2	missense	-0.152422	-0.221917	-0.0655556	-0.146631	missense	Not_sig
14515	22:41231637:G:C	sF	ST13	missense	0.0559683	0.119987	0.101614	0.0925232	missense	Not_sig
12763	12:123341266:C:T	sM	HIP1R	missense	-0.212219	-0.207172	-0.226727	-0.215373	missense	Not_sig
14006	5:9050563:G:C	pF	SEMA5A	missense	-0.156419	-0.21588	-0.442561	-0.27162	missense	Not_sig
11098	19:47342798:C:T	pM	AP2S1	missense	0.243454	0.250634	0.394682	0.296257	missense	Not_sig
13504	5:251135:G:A	pM	SDHA	missense	-0.179811	-0.224854	-0.0917324	-0.165466	missense	Not_sig
11307	3:50223736:C:T	sM	SEMA3F	missense	0.208154	0.357552	-0.119971	0.148578	missense	Not_sig
13290	2:230636299:G:A	pM	TRIP12	missense	-0.222464	-0.14888	-0.205435	-0.19226	missense	Not_sig
12035	2:230650558:C:T	pM	TRIP12	missense	0.020254	-0.0378862	0.017887	8.49333e-05	missense	Not_sig
14397	17:73626754:G:A	sM	RECQL5	missense	-0.110359	0.240088	0.0468008	0.0588434	missense	Not_sig
12347	16:3842074:C:T	pM	CREBBP	missense	-0.102128	-0.113277	0.00371437	-0.0705634	missense	Not_sig
11492	2:163083056:G:A	pM	FAP	missense	-0.081114	-0.017878	-0.572101	-0.223698	missense	Not_sig
14523	2:152403966:A:G	pF	NEB	missense	0.0152551	0.0452891	-0.00961442	0.0169766	missense	Not_sig
11474	11:113631634:G:A	sM	ZW10	missense	-0.127877	-0.0185493	-0.105683	-0.0840364	missense	Not_sig
14028	17:56404108:A:G	sF	BZRAP1	missense	-0.174474	-0.118927	0.0600403	-0.0777868	missense	Not_sig
14270	1:52729524:G:A	pF	ZFYVE9	missense	0.00731692	0.153268	0.251376	0.13732	missense	Not_sig
14062	6:131939581:C:T	pM	MED23	missense	-0.11471	-0.0292233	-0.0727897	-0.072241	missense	Not_sig
12686	2:15761198:G:A	sF	DDX1	missense	-0.201562	-0.495361	0.121795	-0.191709	missense	Not_sig
11104	1:11205057:T:C	pM	MTOR	missense	0.0551341	-0.119201	-0.0984752	-0.0541807	missense	Not_sig
12032	1:32790137:C:T	pM	HDAC1	missense	-0.102971	-0.100002	-0.161983	-0.121652	missense	Not_sig
14248	15:59506918:G:C	pF	MYO1E	missense	0.0519868	0.0909601	0.0217734	0.0549067	missense	Not_sig
11193	1:35656105:T:C	pM	SFPQ	missense	0.0787605	0.279022	0.207408	0.188397	missense	Not_sig
14067	1:36759462:A:G	pM	THRAP3	missense	0.54066	0.537998	0.249154	0.442604	missense	Not_sig
11495	8:86356323:G:A	pM	CA3	missense	-0.0203134	0.0418904	-0.10854	-0.0289877	missense	Not_sig
14455	22:51018177:T:C	pF	CHKB	missense	-1.60118	-2.15664	-1.69415	-1.81732	missense	V15_EMC_V10
12840	7:143094667:C:T	pM	EPHA1	missense	-0.515828	-0.46372	-0.179788	-0.386445	missense	Not_sig
13764	12:54926034:G:C	sM	NCKAP1L	missense	-1.99736	-1.27779	-1.34409	-1.53975	missense	V15
11329	11:45926730:G:A	pM	MAPK8IP1	missense	-0.947603	-1.51503	-0.495274	-0.98597	missense	EMC
12703	1:38411441:C:T	pM	INPP5B	missense	0.151741	0.49352	0.0610683	0.235443	missense	Not_sig
11268	3:188202397:C:T	sF	LPP	missense	-0.0300037	-0.00850499	0.0446699	0.00205372	missense	Not_sig
12793	7:121766464:C:A	pM	AASS	missense	-0.0111897	0.045487	0.273773	0.10269	missense	Not_sig
13264	19:1458039:G:A	pM	APC2	missense	-0.105152	-0.0340851	0.0989713	-0.0134218	missense	Not_sig
14230	11:2999516:G:A	sM	NAP1L4	missense	-0.741684	-1.08725	-0.344703	-0.724545	missense	Not_sig
13396	10:12257793:G:A	sF	CDC123	missense	-0.598495	-0.512047	-0.352212	-0.487585	missense	Not_sig
12622	18:2589301:A:G	sF	NDC80	missense	-0.17034	0.0134152	-0.206092	-0.121006	missense	Not_sig
12799	8:120580466:A:G	pM	ENPP2	missense	-0.111522	-0.214623	-0.334521	-0.220222	missense	Not_sig
11433	1:212532095:G:A	sF	PPP2R5A	missense	-0.105862	-0.523343	-0.213508	-0.280905	missense	Not_sig
11475	19:46890632:G:A	pM	PPP5C	missense	-0.166306	-0.0436142	0.0589374	-0.0503277	missense	Not_sig
11453	19:46893372:C:T	pM	PPP5C	missense	-0.0185531	0.617543	0.108799	0.23593	missense	Not_sig
14384	2:24469704:C:T	sF	ITSN2	missense	0.232107	0.166411	0.0984642	0.165661	missense	Not_sig
11239	6:17426910:G:A	pF	CAP2	missense	0.250997	0.108992	-0.0712266	0.0962544	missense	Not_sig
11825	17:1584115:G:A	pM	PRPF8	missense	-0.0790464	-1.33034	-0.061772	-0.490388	missense	Not_sig
14371	1:236706890:C:A	sF	LGALS8	missense	-0.191999	0.0895529	0.103054	0.000202584	missense	Not_sig
12157	11:119185283:C:T	pM	MCAM	missense	-0.0841556	0.0352588	0.00572883	-0.0143893	missense	Not_sig
14203	1:202746219:A:G	sM	KDM5B	missense	-0.436463	-0.356447	-0.34933	-0.380747	missense	Not_sig
12736	X:100375437:A:G	pM	CENPI	missense	0.104336	0.196692	0.0400905	0.113706	missense	Not_sig
11265	X:48435434:G:A	pM	RBM3	missense	-0.465484	-0.556956	-0.159735	-0.394058	missense	Not_sig
14241	22:21337368:G:A	sM	LZTR1	missense	-0.205568	-0.283247	-0.108105	-0.198973	missense	Not_sig
12804	6:33403326:G:A	pM	SYNGAP1	missense	-0.0350013	-0.0550482	0.159336	0.0230953	missense	Not_sig
14526	7:944768:C:T	pM	ADAP1	missense	-0.0950779	-0.200242	-1.33403	-0.543115	missense	Not_sig
12266	8:48827944:C:A	pM	PRKDC	missense	0.889616	0.415481	-0.0298901	0.425069	missense	Not_sig
14314	9:77245254:T:G	pM	RORB	missense	0.0499929	0.0216963	-0.124161	-0.0174905	missense	Not_sig
14595	2:165950891:C:T	sM	SCN3A	missense	-0.212759	-0.0876963	-0.0720009	-0.124152	missense	Not_sig
12673	2:173882206:G:A	sM	RAPGEF4	missense	-0.0810397	-0.0479058	-0.0384993	-0.0558149	missense	Not_sig
13869	2:173885400:A:G	pM	RAPGEF4	missense	-0.119509	-0.206327	-0.0737766	-0.133204	missense	Not_sig
11009	5:14388774:C:T	pM	TRIO	missense	-0.304214	-0.335912	-0.123003	-0.254376	missense	Not_sig
13621	5:14394220:A:T	pF	TRIO	missense	-0.0906364	0.140793	0.126841	0.0589993	missense	Not_sig
13726	11:118532369:C:A	pM	TREH	missense	-0.685682	-0.764098	-0.490917	-0.646899	missense	Not_sig
11512	19:39086584:A:G	pM	MAP4K1	missense	0.240469	0.0414401	0.717252	0.333053	missense	Not_sig
11910	2:27865336:G:C	pM	GPN1	missense	-0.250485	-0.170238	0.0207459	-0.133326	missense	Not_sig
11352	2:191850362:C:T	pM	STAT1	missense	-0.615912	-0.547116	-0.294354	-0.485794	missense	Not_sig
12593	4:90833158:G:C	pM	MMRN1	missense	-1.61081	-1.75624	-1.43064	-1.59923	missense	V15_EMC
13371	1:93580638:C:T	pM	MTF2	missense	-0.100039	-0.409973	-0.248038	-0.252683	missense	Not_sig
14051	12:118460135:C:A	pM	RFC5	missense	-0.101098	0.0212105	-0.0108353	-0.030241	missense	Not_sig
13617	14:73181190:C:T	sM	DPF3	missense	0.045842	-0.168958	0.0687122	-0.0181345	missense	Not_sig
12901	8:145545015:C:T	pM	DGAT1	missense	-1.92259	-2.46311	-1.53886	-1.97485	missense	V15_EMC_V10
14249	7:130351725:C:G	sF	COPG2	missense	-0.0933349	-0.0319092	0.0447608	-0.0268278	missense	Not_sig
14265	13:52004449:G:A	pM	INTS6	missense	-0.0778838	-0.0880918	0.0175917	-0.0494613	missense	Not_sig
14329	2:242619679:C:G	sF	DTYMK	missense	-0.265275	-0.356927	-0.113364	-0.245189	missense	Not_sig
13063	8:145580321:C:T	pM	FBXL6	missense	-0.158918	-0.687984	0.0344517	-0.270817	missense	Not_sig
11909	20:21319718:A:G	pM	XRN2	missense	-0.173082	-0.36841	-0.39275	-0.311414	missense	Not_sig
13187	2:1658190:C:T	pM	PXDN	missense	-0.240112	-0.22479	-0.114127	-0.19301	missense	Not_sig
11169	7:128622321:G:A	pM	TNPO3	missense	-0.366958	-0.125302	-0.198343	-0.230201	missense	Not_sig
13267	1:38047837:C:T	sF	GNL2	missense	-0.086424	-0.142543	0.0236746	-0.0684308	missense	Not_sig
14283	2:160231217:A:C	sF	BAZ2B	missense	0.535509	0.636485	0.527335	0.566443	missense	Not_sig
12325	X:49105278:A:C	pM	CCDC22	missense	-0.970207	-0.870687	-0.63182	-0.824238	missense	Not_sig
11309	11:61557978:C:T	sF	TMEM258	missense	-0.103331	-0.0927367	-0.0427533	-0.079607	missense	Not_sig
12462	12:56704761:T:G	pM	CNPY2	missense	0.134058	0.215825	0.234608	0.19483	missense	Not_sig
11413	22:32804767:T:A	sM	RTCB	missense	-0.0370417	-0.0360875	-0.0891383	-0.0540892	missense	Not_sig
11078	7:127631105:G:A	pM	SND1	missense	0.0164537	0.00269945	0.0432567	0.0208033	missense	Not_sig
12438	19:51631235:G:A	sM	SIGLEC9	missense	1.04151	1.44247	0.335844	0.939939	missense	Not_sig
13350	1:3385486:C:T	pM	ARHGEF16	missense	-0.02582	1.66223	0.411744	0.682719	missense	EMC
13301	10:112650336:G:A	sM	PDCD4	missense	-0.37367	0.0509555	-0.128483	-0.150399	missense	Not_sig
12469	19:54647460:T:C	sF	CNOT3	missense	0.134719	0.131448	-0.0759768	0.0633967	missense	Not_sig
12741	19:48221860:C:T	pM	EHD2	missense	-0.080903	-0.00250811	-0.139249	-0.0742199	missense	Not_sig
14153	5:175921055:A:G	pF	FAF2	missense	0.0504182	-0.140096	-0.0981207	-0.0625996	missense	Not_sig
12839	2:54135923:A:C	pM	PSME4	missense	0.204986	0.164409	0.14527	0.171555	missense	Not_sig
11005	18:2923776:T:C	pM	LPIN2	missense	-0.0561086	-0.521588	-0.246913	-0.27487	missense	Not_sig
11642	1:44169774:A:T	sF	KDM4A	missense	-0.0620435	-0.140454	-0.0416439	-0.0813804	missense	Not_sig
13166	2:61561048:C:T	sM	USP34	missense	-0.686622	-0.665069	-0.27565	-0.542447	missense	Not_sig
14288	2:61647938:T:C	pM	USP34	missense	0.243147	0.102751	-0.0821241	0.0879245	missense	Not_sig
14536	17:73491637:C:T	pM	KIAA0195	missense	-0.110456	-0.180175	-0.0787985	-0.123143	missense	Not_sig
13628	9:35558533:C:T	sM	RUSC2	missense	0.0263079	-1.25146	-0.00934595	-0.411498	missense	Not_sig
11370	17:38178730:C:T	pM	MED24	missense	-0.119579	-0.191492	-0.00489221	-0.105321	missense	Not_sig
13984	1:149881028:C:G	pM	SV2A	missense	1.23391	1.10882	0.826634	1.05645	missense	Not_sig
12657	3:9089078:C:T	pF	SRGAP3	missense	-0.201013	-0.11702	-0.123561	-0.147198	missense	Not_sig
14480	2:32314636:C:G	sF	SPAST	missense	-0.150203	0.527074	-0.156917	0.0733176	missense	Not_sig
14395	17:19232957:A:G	sF	EPN2	missense	-0.0571123	0.0481397	-0.0379572	-0.0156432	missense	Not_sig
11185	4:85630453:C:T	pM	WDFY3	missense	0.0114626	-0.0604862	-0.165407	-0.0714769	missense	Not_sig
12113	16:15122788:C:T	sM	PDXDC1	missense	-0.129037	0.0157582	0.0735494	-0.0132432	missense	Not_sig
12652	11:9770711:A:T	pM	SWAP70	missense	0.0643834	0.0383177	0.0412717	0.0479909	missense	Not_sig
12426	5:142281566:G:A	sF	ARHGAP26	missense	-0.119863	-0.0900698	-0.10695	-0.105628	missense	Not_sig
14179	5:142287334:A:G	sM	ARHGAP26	missense	-0.516456	-1.09865	-0.583406	-0.732838	missense	Not_sig
11935	5:71529948:T:C	sM	MRPS27	missense	-0.0957284	-0.0771721	-0.112411	-0.0951038	missense	Not_sig
11999	1:151397495:C:T	sF	POGZ	missense	-0.288245	-0.14385	-0.0679007	-0.166665	missense	Not_sig
12633	3:129303005:C:A	sF	PLXND1	missense	-0.605711	-0.63729	-0.781308	-0.67477	missense	Not_sig
11416	16:28145164:G:C	sM	XPO6	missense	-0.197687	-0.0418305	-0.228016	-0.155844	missense	Not_sig
13023	9:88261247:G:C	sM	AGTPBP1	missense	0.146031	0.118401	0.0695397	0.111324	missense	Not_sig
11542	6:42657338:G:T	sF	UBR2	missense	0.0390043	-0.135486	-0.144167	-0.0802163	missense	Not_sig
11485	19:16973723:C:T	pM	SIN3B	missense	-0.873444	-0.735735	-0.413504	-0.674228	missense	Not_sig
12617	11:134072722:A:G	sM	NCAPD3	missense	0.280447	0.0850507	0.00835423	0.124617	missense	Not_sig
13498	1:156244414:C:T	sF	SMG5	missense	-0.165838	-0.0134868	-0.162948	-0.114091	missense	Not_sig
11937	9:131715118:C:A	pM	NUP188	missense	0.224838	0.0808392	0.00698515	0.104221	missense	Not_sig
14118	15:42531918:C:T	sM	TMEM87A	missense	0.253073	0.432095	0.259185	0.314784	missense	Not_sig
11338	17:25633881:G:T	sF	WSB1	missense	-0.444851	-0.424513	-0.269948	-0.379771	missense	Not_sig
12631	9:128112612:C:T	sM	GAPVD1	missense	-0.312315	-0.139056	-0.107183	-0.186184	missense	Not_sig
14187	2:27669186:G:A	pMsM	IFT172	missense	-0.229817	-0.0424345	-0.0388171	-0.103689	missense	Not_sig
13503	13:35697627:A:G	sM	NBEA	missense	0.214021	0.229232	-0.0584482	0.128268	missense	Not_sig
12791	22:40804965:A:G	pM	SGSM3	missense	-0.449532	0.141936	-0.151512	-0.153036	missense	Not_sig
14620	5:149631595:T:A	pM	CAMK2A	missense	-0.868302	-1.15124	-0.525567	-0.848369	missense	Not_sig
14330	17:681978:G:A	pF	GLOD4	missense	-0.458315	-0.49383	-0.143032	-0.365059	missense	Not_sig
13772	1:215751377:G:A	pM	KCTD3	missense	-0.27475	-0.548188	-0.189656	-0.337531	missense	Not_sig
13823	3:128969525:G:T	sF	COPG1	missense	-1.44896	-1.19515	-0.80677	-1.15029	missense	Not_sig
12498	7:129938587:G:T	pM	CPA4	missense	0.0589829	-0.0603192	0.0620065	0.0202234	missense	Not_sig
11718	7:129946692:G:C	sF	CPA4	missense	0.274261	0.0624139	-0.0149048	0.107257	missense	Not_sig
14442	11:10540638:C:T	sM	RNF141	missense	-0.0907159	-0.00878192	0.0155455	-0.0279841	missense	Not_sig
13211	3:179605524:C:T	pM	PEX5L	missense	-0.974371	-0.715435	-0.304422	-0.664742	missense	Not_sig
11388	12:332337:C:T	pM	SLC6A13	missense	-0.571172	-0.530787	-0.548979	-0.550313	missense	Not_sig
11298	12:332363:G:A	pM	SLC6A13	missense	0.221591	0.278599	0.344822	0.281671	missense	Not_sig
13847	2:174096941:G:A	pM	ZAK	missense	-0.422574	-0.374669	-0.0933557	-0.296866	missense	Not_sig
13579	4:167921556:G:C	sM	SPOCK3	missense	0.0121593	-0.100276	-0.234409	-0.107509	missense	Not_sig
14373	4:167921570:G:C	sM	SPOCK3	missense	0.166463	0.284996	-0.0013472	0.150037	missense	Not_sig
14261	X:79279657:G:A	pM	TBX22	missense	-0.216398	-0.0773957	-0.00758001	-0.100458	missense	Not_sig
11671	19:50360983:G:A	sM	PTOV1	missense	0.00901756	-0.000448231	0.00647503	0.00501479	missense	Not_sig
11414	7:77006604:T:G	pF	GSAP	missense	-1.59163	-1.23165	-1.77744	-1.53357	missense	V15_V10
13085	17:61903451:G:A	pM	FTSJ3	missense	0.0575407	-0.0446582	-0.0710336	-0.0193837	missense	Not_sig
11962	15:50923683:T:C	pM	TRPM7	missense	0.362823	0.435631	0.175624	0.324693	missense	Not_sig
12300	2:27258861:A:G	pM	TMEM214	missense	0.0644705	0.116316	0.131842	0.104209	missense	Not_sig
14054	X:106097468:G:A	pM	TBC1D8B	missense	-0.114023	-0.10034	-0.0930859	-0.102483	missense	Not_sig
14458	6:37280756:G:A	pM	TBC1D22B	missense	-0.18951	-0.130591	-0.132607	-0.150903	missense	Not_sig
14645	17:56285320:G:A	pM	MKS1	missense	-0.253717	-0.282574	-0.0214614	-0.185917	missense	Not_sig
11797	2:70392261:T:C	pM	C2orf42	missense	0.258399	0.290371	0.193003	0.247258	missense	Not_sig
12749	6:151744677:T:C	sF	RMND1	missense	-0.067716	-3.3275	-0.0524382	-1.14922	missense	EMC
14054	6:79665395:G:C	pM	PHIP	missense	0.752412	0.548435	0.577478	0.626108	missense	Not_sig
12613	2:86338280:G:C	sM	PTCD3	missense	-0.0560415	-0.110541	-0.167209	-0.111264	missense	Not_sig
13979	10:70143890:T:C	pM	RUFY2	missense	-0.13531	-0.0711267	0.0264074	-0.0600097	missense	Not_sig
11378	17:33747329:G:T	sM	SLFN12	missense	-0.157999	-0.212917	-0.0791103	-0.150009	missense	Not_sig
12238	2:45789855:G:A	pM	SRBD1	missense	-1.07811	-0.831752	-1.06983	-0.99323	missense	Not_sig
11358	8:66534524:C:A	sM	ARMC1	missense	-0.175456	-0.210385	-0.391271	-0.259037	missense	Not_sig
11989	1:17907117:G:T	pM	ARHGEF10L	missense	-0.0169891	-0.0250159	-0.0445654	-0.0288568	missense	Not_sig
14456	2:241514478:C:A	pM	RNPEPL1	missense	-0.118484	0.0383767	-0.0138335	-0.0313137	missense	Not_sig
12821	1:229637765:G:A	pM	NUP133	missense	0.0445121	-0.0651995	-0.038046	-0.0195778	missense	Not_sig
13843	7:141321569:G:A	pF	AGK	missense	0.0515612	-0.0344474	-0.0589069	-0.013931	missense	Not_sig
12673	10:32106768:T:C	sM	ARHGAP12	missense	0.565202	0.624041	0.209295	0.466179	missense	Not_sig
13018	1:85488002:C:T	pM	MCOLN3	missense	-0.32424	-0.248196	-0.0869115	-0.219782	missense	Not_sig
14116	6:489025:G:C	sF	EXOC2	missense	-0.0329063	0.0659626	0.00500765	0.012688	missense	Not_sig
12558	15:56735680:C:T	pM	MNS1	missense	-0.0591367	-0.475636	-0.134571	-0.223115	missense	Not_sig
13300	13:24167578:G:T	sM	TNFRSF19	missense	-0.0210788	-0.0536553	0.0321988	-0.0141784	missense	Not_sig
11420	7:97923404:G:A	pM	BAIAP2L1	missense	-0.302526	-0.684988	-0.332769	-0.440094	missense	Not_sig
14441	1:150529511:C:T	pM	ADAMTSL4	missense	0.143169	0.227604	0.156425	0.175733	missense	Not_sig
12566	20:2775267:C:T	pM	CPXM1	missense	-0.283324	-0.194106	-0.282468	-0.253299	missense	Not_sig
13148	6:138642275:C:T	sF	KIAA1244	missense	-0.15919	-0.327628	0.0308629	-0.151985	missense	Not_sig
12219	20:20505529:G:A	sF	RALGAPA2	missense	-1.46474	-1.33308	-0.997853	-1.26523	missense	Not_sig
13250	19:19762593:G:A	sF	ATP13A1	missense	-0.0788296	0.216257	0.0609717	0.066133	missense	Not_sig
12007	11:66052363:G:A	sM	YIF1A	missense	-0.575934	-0.0820971	-0.647536	-0.435189	missense	Not_sig
12631	11:66055332:G:A	sM	YIF1A	missense	-0.0142371	0.301598	0.11548	0.13428	missense	Not_sig
13727	1:154920144:C:T	sF	PBXIP1	missense	0.37929	0.732342	1.98936	1.03366	missense	V10
14386	9:27291044:G:T	sF	EQTN	missense	0.0944564	0.064381	0.142613	0.100484	missense	Not_sig
14652	7:129094327:G:A	pM	STRIP2	missense	0.309917	0.305525	0.194445	0.269963	missense	Not_sig
12832	7:158554201:G:A	sF	ESYT2	missense	-0.170013	-0.148427	-0.0512384	-0.123226	missense	Not_sig
11359	7:158580720:A:G	sF	ESYT2	missense	0.407603	0.363525	0.112917	0.294682	missense	Not_sig
14099	1:19528292:T:G	pM	UBR4	missense	-0.621632	-1.35549	-0.474312	-0.817145	missense	Not_sig
14162	6:105224911:G:A	pM	HACE1	missense	0.185166	6.06837	0.220191	2.15791	missense	EMC
11615	20:33589105:A:C	sF	MYH7B	missense	0.202642	0.13888	0.109411	0.150311	missense	Not_sig
11197	4:1348625:C:T	pM	UVSSA	missense	-0.324333	-0.465741	-0.340182	-0.376752	missense	Not_sig
12865	19:49341342:C:T	pM	PLEKHA4	missense	-0.0297185	0.152837	-0.213734	-0.0302053	missense	Not_sig
11178	10:50109868:C:A	pM	WDFY4	missense	-0.131697	0.014688	-0.131639	-0.0828825	missense	Not_sig
11421	11:9072167:C:T	pM	SCUBE2	missense	0.010259	-0.0223589	0.055083	0.0143277	missense	Not_sig
12123	X:48054199:T:C	sF	SSX5	missense	0.694419	0.295746	0.105288	0.365151	missense	Not_sig
11002	1:57489303:T:G	sM	DAB1	missense	0.0402286	0.127451	-0.0497444	0.0393116	missense	Not_sig
11247	2:40405541:A:G	sF	SLC8A1	missense	0.093827	0.350623	-0.120938	0.107837	missense	Not_sig
13300	8:22463609:A:G	pM	KIAA1967	missense	-0.0620179	-0.103917	-0.0735151	-0.0798168	missense	Not_sig
13293	19:38855701:G:A	pM	CATSPERG	missense	-0.96635	-1.61613	-1.43499	-1.33916	missense	EMC
11178	17:53848508:T:C	pM	PCTP	missense	0.0828669	0.0606341	0.0436927	0.0623979	missense	Not_sig
14548	9:115456456:T:G	pM	INIP	missense	-0.103067	-0.088299	-0.0102238	-0.0671966	missense	Not_sig
11142	17:1003915:C:T	pM	ABR	missense	-0.0227593	-0.0581928	-0.0188031	-0.0332517	missense	Not_sig
14359	17:916389:C:T	pM	ABR	missense	0.253553	0.0315661	0.358539	0.214553	missense	Not_sig
14606	5:134059282:C:G	pM	SEC24A	missense	-0.0390555	0.00452911	-0.0306442	-0.0217235	missense	Not_sig
14606	5:134059281:C:A	pM	SEC24A	missense	-0.0418236	-0.0402648	-0.041631	-0.0412398	missense	Not_sig
12237	3:49743440:A:G	pF	RNF123	missense	0.0388947	-0.172894	0.0178555	-0.0387148	missense	Not_sig
13307	3:49751405:A:G	sM	RNF123	missense	0.171592	0.325662	0.471908	0.323054	missense	Not_sig
14064	5:70900233:C:G	pF	MCCC2	missense	-0.0179748	0.0501112	-0.187735	-0.0518662	missense	Not_sig
13274	17:80020802:G:A	pF	DUS1L	missense	0.28588	-0.141527	0.102972	0.0824418	missense	Not_sig
13053	5:176715871:C:G	sM	NSD1	missense	0.0181559	0.235472	-0.0507549	0.0676244	missense	Not_sig
11433	20:2842706:G:A	sF	VPS16	missense	-0.172563	-0.136714	-0.323179	-0.210819	missense	Not_sig
11073	8:25898178:G:T	sF	EBF2	missense	-0.0159343	0.103183	2.4329	0.840051	missense	V10
11494	14:21462160:G:A	pM	METTL17	missense	-0.209847	-0.209411	-0.0778407	-0.1657	missense	Not_sig
11704	5:170597192:C:T	pM	RANBP17	missense	0.04578	0.371097	0.615113	0.343996	missense	Not_sig
13506	5:37177727:T:C	sF	C5orf42	missense	0.000251281	0.0234575	0.0260683	0.0165924	missense	Not_sig
12826	19:15791068:A:C	pF	CYP4F12	missense	-0.0824492	-0.00586669	0.241717	0.0511337	missense	Not_sig
13199	2:238419715:G:A	pF	MLPH	missense	-0.0268068	-0.0966267	0.082349	-0.0136948	missense	Not_sig
12469	2:220045455:A:T	pM	FAM134A	missense	-0.219071	-0.399804	-0.270952	-0.296609	missense	Not_sig
13687	13:111340095:G:A	pM	CARS2	missense	-0.211106	-0.129243	-0.0906308	-0.14366	missense	Not_sig
13890	10:103771485:T:C	sF	C10orf76	missense	0.130197	0.0125513	-0.0401871	0.0341869	missense	Not_sig
13642	19:8320710:A:T	sF	CERS4	missense	-0.360203	-0.288827	0.201093	-0.149312	missense	Not_sig
12335	3:176765107:A:G	pF	TBL1XR1	missense	0.0735321	0.0914107	0.0616171	0.0755199	missense	Not_sig
11581	4:40762471:A:C	pM	NSUN7	missense	0.0397994	0.00359898	0.0177989	0.0203991	missense	Not_sig
12493	6:147122373:T:G	sM	ADGB	missense	-0.226659	-0.106994	-0.214867	-0.18284	missense	Not_sig
14572	1:222697001:A:G	sM	HHIPL2	missense	0.211996	0.0386807	-0.00244593	0.0827436	missense	Not_sig
12532	11:63713339:A:C	pM	NAA40	missense	0.187624	0.358956	0.397865	0.314815	missense	Not_sig
11239	19:41201931:C:T	sM	ADCK4	missense	-0.340596	-0.410397	-0.459163	-0.403386	missense	Not_sig
13739	4:39217743:G:A	sM	WDR19	missense	-0.323238	-0.302577	-0.165728	-0.263848	missense	Not_sig
13654	11:10014632:C:T	pM	SBF2	missense	-0.105604	-0.187311	-0.17406	-0.155658	missense	Not_sig
14008	19:10823679:C:T	sM	QTRT1	missense	-0.27683	-0.988549	-0.306215	-0.523865	missense	Not_sig
12782	20:32246540:C:T	sF	NECAB3	missense	-0.29926	0.0689479	-0.271129	-0.167147	missense	Not_sig
12791	20:32246607:C:T	pM	NECAB3	missense	0.531291	0.744336	0.217797	0.497808	missense	Not_sig
11027	9:86585713:C:T	sM	HNRNPK	missense	-0.00440203	-0.0578818	0.000652087	-0.0205439	missense	Not_sig
11843	1:28595739:G:A	pF	SESN2	missense	0.0389648	0.3664	0.022752	0.142706	missense	Not_sig
14268	14:75375815:T:C	sF	RPS6KL1	missense	0.678496	2.15665	0.462794	1.09931	missense	EMC
13283	7:75617050:A:G	pM	TMEM120A	missense	-0.702263	-0.702673	-0.527174	-0.644037	missense	Not_sig
14570	2:135982012:A:G	pM	ZRANB3	missense	-0.0269365	-0.0326259	-0.139321	-0.0662944	missense	Not_sig
13851	4:73981598:T:G	pM	ANKRD17	missense	0.06544	0.0415386	-0.0456634	0.0204384	missense	Not_sig
12488	11:65396096:G:T	sM	PCNXL3	missense	-0.174808	-0.0323261	-0.0968468	-0.101327	missense	Not_sig
12056	15:66198459:G:A	pM	MEGF11	missense	-0.154254	-0.126632	-0.0598946	-0.113593	missense	Not_sig
14575	16:1412838:C:T	pM	GNPTG	missense	0.0522758	0.287813	0.0280906	0.122726	missense	Not_sig
13375	12:109510128:C:T	pM	USP30	missense	0.278035	0.193541	0.227204	0.232927	missense	Not_sig
12723	6:158538772:A:T	sF	SERAC1	missense	0.223394	0.239443	0.120782	0.19454	missense	Not_sig
12412	12:52789568:G:C	sM	KRT82	missense	-0.104134	-0.255979	-0.0385918	-0.132902	missense	Not_sig
12187	9:95782633:A:G	pM	FGD3	missense	0.0310589	0.154383	-0.163481	0.00732034	missense	Not_sig
12906	8:2965314:T:C	pM	CSMD1	missense	0.0901897	0.0879098	0.056421	0.0781735	missense	Not_sig
13623	9:79932586:A:T	pM	VPS13A	missense	0.0037914	0.127045	0.0424685	0.0577682	missense	Not_sig
13966	2:26590022:C:A	pM	EPT1	missense	0.0184479	-0.0403497	-0.241826	-0.0879094	missense	Not_sig
14082	X:107413877:A:G	sF	COL4A6	missense	0.0345641	0.00901571	0.0440606	0.0292134	missense	Not_sig
14100	8:144400250:T:C	pM	TOP1MT	missense	-0.0270195	-0.625442	0.747329	0.0316225	missense	Not_sig
12378	1:92729282:C:T	pF	GLMN	missense	-0.7953	-0.554909	-0.285803	-0.545338	missense	Not_sig
12358	X:54467212:T:G	pF	TSR2	missense	-0.021561	0.043945	-0.0660691	-0.0145617	missense	Not_sig
11446	14:94732223:A:G	sF	PPP4R4	missense	0.173157	0.205435	-0.12556	0.0843442	missense	Not_sig
13334	18:348118:C:T	pM	COLEC12	missense	-0.478247	-0.559027	-0.116655	-0.384643	missense	Not_sig
13853	11:64702860:C:T	sF	GPHA2	missense	-0.201236	-0.277808	0.00225596	-0.158929	missense	Not_sig
12937	8:92301444:A:G	sM	SLC26A7	missense	0.141319	0.141425	0.0618704	0.114871	missense	Not_sig
13045	8:92406244:A:G	pM	SLC26A7	missense	0.395598	0.212559	0.127411	0.245189	missense	Not_sig
12637	16:719572:T:C	pM	RHOT2	missense	0.377836	0.891999	0.199245	0.489693	missense	Not_sig
13692	9:125054092:G:A	pM	MRRF	missense	-0.0607718	-0.0804058	-0.127336	-0.0895047	missense	Not_sig
13831	5:110843072:C:G	pM	STARD4	missense	-0.289482	-0.282981	-0.117225	-0.229896	missense	Not_sig
11540	11:43905540:G:A	sF	ALKBH3	missense	-0.252638	-0.109917	0.0425887	-0.106655	missense	Not_sig
13571	19:8434160:T:G	pM	ANGPTL4	missense	-0.0799817	-0.657634	0.174847	-0.18759	missense	Not_sig
11726	11:6580460:A:G	pM	DNHD1	missense	-0.073284	0.0631753	-0.0942389	-0.0347825	missense	Not_sig
13846	1:160125943:C:T	pM	ATP1A4	missense	0.283573	0.179138	0.225228	0.229313	missense	Not_sig
13557	8:143356191:G:A	pM	TSNARE1	missense	-0.194783	-0.0494864	-0.213688	-0.152652	missense	Not_sig
11724	17:21203961:G:A	pMsF	MAP2K3	missense	-0.193755	-0.57186	-0.191462	-0.319026	missense	Not_sig
11367	10:13275601:C:T	pM	UCMA	missense	-0.145723	-0.344526	-0.201652	-0.230634	missense	Not_sig
13191	4:5687134:T:C	pM	EVC2	missense	0.0817329	0.0410879	-0.133719	-0.00363284	missense	Not_sig
13835	3:119205717:C:T	pF	POGLUT1	missense	-0.034513	-0.0790068	0.0404558	-0.0243547	missense	Not_sig
11625	2:233103250:C:A	pM	DIS3L2	missense	-0.328938	-0.189247	-0.10053	-0.206238	missense	Not_sig
14376	11:94322379:A:T	pM	PIWIL4	missense	-0.0789503	-0.0804243	-0.0615662	-0.0736469	missense	Not_sig
14506	5:180485372:T:A	sF	BTNL9	missense	-0.198601	-0.066149	-0.126701	-0.130484	missense	Not_sig
12653	7:48467428:G:C	pM	ABCA13	missense	-0.0696446	-0.0944045	-0.0626103	-0.0755531	missense	Not_sig
11226	7:3998632:G:A	pM	SDK1	missense	-0.104099	-0.0282181	-0.0633722	-0.0652298	missense	Not_sig
13799	19:5737199:G:A	sM	CATSPERD	missense	-0.272119	-0.483055	-0.241213	-0.332129	missense	Not_sig
13925	7:92207484:C:T	sF	FAM133B	missense	-0.321773	0.0325736	-0.0702731	-0.119824	missense	Not_sig
12275	2:234356957:G:A	sM	DGKD	missense	0.196431	0.522977	0.486348	0.401919	missense	Not_sig
12070	4:47900786:C:A	pM	NFXL1	missense	-0.138156	-0.0391222	0.0351544	-0.0473746	missense	Not_sig
11296	5:37329315:A:G	sM	NUP155	missense	0.170587	0.234261	0.107502	0.170783	missense	Not_sig
11241	7:151927315:G:A	pM	KMT2C	missense	-0.216116	-0.290393	-0.145173	-0.217227	missense	Not_sig
13881	8:72246332:C:G	pM	EYA1	missense	-0.543483	-0.454123	-0.27742	-0.425009	missense	Not_sig
14369	15:81595990:C:T	sF	IL16	missense	0.148417	0.35543	0.492039	0.331962	missense	Not_sig
12994	2:215917234:C:T	sM	ABCA12	missense	-0.120909	-0.143201	-0.0636917	-0.109267	missense	Not_sig
14236	2:207823094:A:T	sF	CPO	missense	-0.765311	-0.626958	-0.373832	-0.5887	missense	Not_sig
11935	16:28895947:C:T	pM	ATP2A1	missense	-1.19161	-0.647706	-1.21458	-1.01797	missense	Not_sig
11768	5:177669356:C:T	pM	COL23A1	missense	0.098632	-0.0460413	0.0142907	0.0222938	missense	Not_sig
12396	3:66313775:G:A	sF	SLC25A26	missense	-0.291815	-0.287178	-0.108913	-0.229302	missense	Not_sig
13312	6:36446911:G:C	pM	KCTD20	missense	0.032141	-0.0747174	-0.049564	-0.0307134	missense	Not_sig
12103	11:63682719:G:A	pM	RCOR2	missense	-1.68164	-2.86945	-1.11835	-1.88981	missense	V15_EMC
11146	12:51090925:C:T	sM	DIP2B	missense	-0.0885957	-0.158353	-0.00480623	-0.0839184	missense	Not_sig
14383	5:78975417:G:C	pF	PAPD4	missense	-0.116034	-0.671516	-0.128083	-0.305211	missense	Not_sig
13227	5:115336139:A:G	pM	AQPEP	missense	0.0288777	0.0181159	0.0131793	0.0200576	missense	Not_sig
13570	10:132965064:T:C	pM	TCERG1L	missense	0.115748	0.193704	0.0983191	0.135924	missense	Not_sig
13598	9:85926860:A:G	pF	FRMD3	missense	0.0802513	-0.090015	0.122006	0.0374143	missense	Not_sig
12093	1:207874932:G:A	pM	CR1L	missense	-0.334705	-0.327731	-0.2816	-0.314679	missense	Not_sig
11229	13:42733479:G:A	sM	DGKH	missense	-0.110266	-0.204354	0.105801	-0.0696059	missense	Not_sig
13870	X:70776554:C:T	sF	OGT	missense	-0.0534384	0.0291528	-0.0539879	-0.0260912	missense	Not_sig
13027	2:148695726:C:T	pM	ORC4	missense	-0.129166	-0.569073	-0.0883909	-0.26221	missense	Not_sig
12499	6:152823811:T:C	pM	SYNE1	missense	-0.0146085	0.00306094	-0.0255483	-0.0123653	missense	Not_sig
13064	11:2939260:C:T	pM	SLC22A18	missense	-1.06139	0.192462	-0.189958	-0.352961	missense	Not_sig
12742	17:80086416:G:A	pM	CCDC57	missense	-0.143093	-0.0115126	-0.0964529	-0.0836863	missense	Not_sig
12091	1:156911203:C:T	sM	ARHGEF11	missense	0.23842	0.748736	0.222578	0.403245	missense	Not_sig
14642	5:151173742:A:G	sM	G3BP1	missense	0.179965	0.0609435	-0.00634369	0.0781884	missense	Not_sig
14524	20:34130278:A:G	sF	ERGIC3	missense	-0.0743569	-0.0718074	0.0943377	-0.0172755	missense	Not_sig
11090	1:196251455:G:A	sM	KCNT2	missense	-1.8356	0.53043	0.471985	-0.277728	missense	V15
12345	3:193016950:C:A	sF	ATP13A5	missense	-0.194982	-0.425983	-0.130599	-0.250522	missense	Not_sig
13330	4:144797973:C:T	pM	GYPE	missense	-0.252327	-0.30295	-0.394017	-0.316431	missense	Not_sig
11390	19:2043578:T:A	sF	MKNK2	missense	-0.148414	0.0446323	0.750729	0.215649	missense	Not_sig
12219	21:10943003:C:T	sF	TPTE	missense	0.180441	0.306324	0.200612	0.229125	missense	Not_sig
11003	X:48374469:C:T	sF	PORCN	missense	-0.018542	-0.0972506	0.597149	0.160452	missense	Not_sig
12285	6:43276060:T:C	sM	CRIP3	missense	-0.105112	-0.099256	-0.134561	-0.112976	missense	Not_sig
12653	2:134060646:G:T	sF	NCKAP5	missense	0.00774112	0.070191	0.0497783	0.0425701	missense	Not_sig
12655	1:222920400:G:A	pM	FAM177B	missense	-0.391864	-0.416682	-0.121539	-0.310028	missense	Not_sig
14536	7:65547355:G:A	pM	ASL	missense	-0.194487	-0.694285	-0.508767	-0.465846	missense	Not_sig
11549	15:80467407:A:T	sF	FAH	missense	0.013103	0.0551453	0.129159	0.0658023	missense	Not_sig
13596	2:26432717:C:A	pF	HADHA	missense	-0.0565611	0.0110194	0.0718584	0.00877223	missense	Not_sig
12065	3:37081716:G:A	pM	MLH1	missense	0.0110237	0.0562854	0.122866	0.0633917	missense	Not_sig
11990	1:236979786:T:C	pM	MTR	missense	0.0514132	0.108071	0.0985421	0.0860088	missense	Not_sig
14068	15:52675342:G:C	pM	MYO5A	missense	0.0403045	0.0174686	0.0104703	0.0227478	missense	Not_sig
11855	X:18925137:C:G	sF	PHKA2	missense	0.00962911	0.0623517	0.108572	0.0601842	missense	Not_sig
11106	6:129468180:A:C	sM	LAMA2	missense	0.0321902	0.0464738	-0.0918105	-0.00438216	missense	Not_sig
12103	X:601587:G:A	pM	SHOX	missense	0.289423	0.407206	0.598344	0.431658	missense	Not_sig
14211	3:136046531:A:G	sF	PCCB	missense	-0.27647	-0.438544	-0.425797	-0.38027	missense	Not_sig
13464	19:39019316:G:A	pM	RYR1	missense	-1.18905	-1.26562	-0.953832	-1.13617	missense	Not_sig
11401	19:39077208:A:G	pM	RYR1	missense	0.0548496	0.120219	-0.00761386	0.0558183	missense	Not_sig
13660	19:6044241:G:A	pM	RFX2	missense	0.141402	0.168869	0.0687609	0.126344	missense	Not_sig
11872	3:53764493:C:G	pF	CACNA1D	missense	0.17589	0.912103	0.721893	0.603295	missense	Not_sig
13769	7:81662204:C:G	pM	CACNA2D1	missense	-3.55711	-3.31842	-2.91298	-3.26284	missense	V15_EMC_V10
11729	2:233396326:G:A	pM	CHRND	missense	-0.111186	-0.269367	-0.0429798	-0.141177	missense	Not_sig
12573	15:26828534:C:T	pM	GABRB3	missense	-0.557539	-0.792469	-0.0583063	-0.469438	missense	Not_sig
14061	15:27017557:C:T	pM	GABRB3	missense	-0.0755842	-0.223627	0.00699811	-0.0974045	missense	Not_sig
13193	13:27829410:A:G	pM	RPL21	missense	0.199115	0.137138	0.0418849	0.126046	missense	Not_sig
12853	3:10387773:G:A	pM	ATP2B2	missense	-0.0158164	0.577553	0.00222239	0.187986	missense	Not_sig
14495	19:4498311:G:A	sM	HDGFRP2	missense	0.0107185	-0.0680193	0.0252592	-0.0106805	missense	Not_sig
13624	8:17504519:G:A	pM	MTUS1	missense	-0.034561	0.00303421	0.0268608	-0.00155533	missense	Not_sig
13708	3:30029683:C:T	pM	RBMS3	missense	-0.0975341	0.102399	0.0644447	0.0231033	missense	Not_sig
11533	19:39591970:G:T	pM	PAPL	missense	-0.161639	-0.172183	-0.0191091	-0.117644	missense	Not_sig
12687	1:204946815:A:G	pM	NFASC	missense	0.192698	0.889526	0.265971	0.449398	missense	Not_sig
11622	19:40553282:C:T	sF	ZNF780B	missense	-1.94496	-2.31993	-1.52476	-1.92988	missense	V15_EMC_V10
12006	20:30525216:A:G	sF	TTLL9	missense	-0.310677	-0.0988041	0.0305103	-0.126324	missense	Not_sig
11464	1:89435131:G:A	pM	CCBL2	missense	-0.154184	0.00126147	-0.00637837	-0.0531002	missense	Not_sig
13811	14:90451545:A:T	pM	TDP1	missense	-0.123681	-0.136531	-0.0578072	-0.106006	missense	Not_sig
13496	11:418794:G:T	sM	ANO9	missense	-0.0400636	-0.241549	0.0110518	-0.090187	missense	Not_sig
11150	16:67681078:G:A	pM	RLTPR	missense	-0.750014	-0.476359	-1.77102	-0.99913	missense	V10
12656	4:8620162:C:T	pM	CPZ	missense	-0.0935256	-0.130848	-0.553828	-0.259401	missense	Not_sig
12096	1:228601547:C:G	sM	TRIM17	missense	0.655633	0.226228	0.533268	0.47171	missense	Not_sig
11337	9:139699840:G:A	pM	KIAA1984	missense	-1.9037	-1.12649	-1.22568	-1.41862	missense	V15
13642	2:166234111:C:T	pM	SCN2A	missense	-0.268207	-0.145611	-0.12573	-0.179849	missense	Not_sig
11696	11:61907717:G:C	pM	INCENP	missense	2.50769	2.3303	2.26937	2.36912	missense	V15_EMC_V10
12061	17:29684348:C:T	sM	NF1	missense	-0.547554	-0.491373	-0.192643	-0.410523	missense	Not_sig
14474	3:42235388:G:A	pM	TRAK1	missense	0.102268	0.123453	0.0593041	0.0950085	missense	Not_sig
14201	1:8421838:C:A	sF	RERE	missense	-0.0132544	-0.160706	-0.0655724	-0.0798444	missense	Not_sig
14554	11:62490296:C:T	pM	HNRNPUL2	missense	-0.138999	-0.0821444	-0.138332	-0.119825	missense	Not_sig
14590	3:142733223:A:G	pM	U2SURP	missense	-0.0747749	-0.0303088	-0.00550042	-0.0368614	missense	Not_sig
13425	1:156883034:C:T	pM	PEAR1	missense	0.519782	0.596121	0.328298	0.4814	missense	Not_sig
14668	6:99887716:G:A	pM	USP45	missense	-1.16486	-1.86338	-0.903299	-1.31051	missense	EMC
13601	17:1370862:C:A	sM	MYO1C	missense	-0.13463	-0.00986155	-0.256685	-0.133726	missense	Not_sig
11782	7:100856461:C:T	pF	PLOD3	missense	-0.907615	-0.676451	-0.654455	-0.746174	missense	Not_sig
11984	2:219130141:T:A	sF	AAMP	missense	0.231585	-0.0635817	-0.012504	0.0518332	missense	Not_sig
12424	4:143235911:C:T	sF	INPP4B	missense	0.0834875	0.0396332	0.0987344	0.0739517	missense	Not_sig
14363	4:100137360:C:A	sF	ADH6	missense	0.285815	0.446618	-1.32507	-0.197546	missense	Not_sig
13873	6:112537598:C:T	pM	LAMA4	missense	0.0212524	-0.00858204	0.077917	0.0301958	missense	Not_sig
12346	17:4444853:G:T	pM	MYBBP1A	missense	-0.399879	-0.179155	-0.267215	-0.282083	missense	Not_sig
12624	12:58129165:G:A	pM	AGAP2	missense	0.0111052	0.216165	0.0101321	0.0791342	missense	Not_sig
11457	14:23244691:C:T	sM	SLC7A7	missense	-0.000499909	-0.152483	-0.20879	-0.120591	missense	Not_sig
11665	9:71986456:A:C	sM	FAM189A2	missense	0.155701	0.122334	0.043561	0.107199	missense	Not_sig
11064	6:3263960:G:A	pM	PSMG4	missense	-0.0306864	-0.0507813	0.110696	0.00974282	missense	Not_sig
12552	3:56807841:G:A	pM	ARHGEF3	missense	-0.114939	-0.110147	-0.0873229	-0.104136	missense	Not_sig
14286	1:100742858:C:T	pM	RTCA	missense	-0.0952419	-0.0754418	-0.125387	-0.0986901	missense	Not_sig
13925	3:155208647:G:C	sF	PLCH1	missense	1.04037	1.06604	0.536509	0.880973	missense	Not_sig
12907	4:72352706:T:G	pM	SLC4A4	missense	0.00301579	0.0552822	0.0316072	0.0299684	missense	Not_sig
11608	6:135774505:G:A	pM	AHI1	missense	-0.0453998	0.0262337	0.0940708	0.0249682	missense	Not_sig
11013	21:42842590:C:T	pM	TMPRSS2	missense	0.118419	-0.0136604	0.0427049	0.0491545	missense	Not_sig
11322	17:19642319:G:C	pM	ALDH3A1	missense	-0.620543	-0.633208	-0.186969	-0.48024	missense	Not_sig
11453	12:6788667:T:C	sF	ZNF384	missense	-0.00180884	0.000262444	-0.0888308	-0.0301257	missense	Not_sig
11651	7:12384053:G:A	sF	VWDE	missense	-0.595917	-0.313592	-0.198368	-0.369292	missense	Not_sig
12784	17:41122338:T:C	pM	PTGES3L,PTGES3L-AARSD1	missense	0.049637	0.0395456	0.00140963	0.0301974	missense	Not_sig
12375	9:34728650:C:G	pM	FAM205A	missense	-0.223215	-0.990367	-0.79365	-0.669077	missense	Not_sig
12479	12:113711426:T:G	sM	TPCN1	missense	-0.045062	-0.000151602	-0.134991	-0.0600682	missense	Not_sig
12484	9:127089685:C:T	sM	NEK6	missense	-0.0399553	-0.207111	-0.116567	-0.121211	missense	Not_sig
13848	4:80954694:C:T	pM	ANTXR2	missense	-0.665408	-0.602404	-0.34075	-0.536187	missense	Not_sig
11216	17:12620732:C:T	pM	MYOCD	missense	-0.04221	-0.0303409	-0.0334322	-0.0353277	missense	Not_sig
13289	8:22873175:G:A	sM	RHOBTB2	missense	-0.197032	-0.345789	-0.157297	-0.233373	missense	Not_sig
11966	4:1807344:G:A	sM	FGFR3	missense	-0.195491	-0.617527	-0.368876	-0.393964	missense	Not_sig
12482	X:48923351:C:T	pM	CCDC120	missense	-0.125891	-0.352377	-0.168147	-0.215472	missense	Not_sig
14058	4:107151532:G:A	sF	TBCK	missense	-0.155445	-0.455307	-0.147369	-0.252707	missense	Not_sig
11453	1:94009717:A:C	pM	FNBP1L	missense	0.0994047	0.046514	0.0729986	0.0729724	missense	Not_sig
12429	1:231935948:C:G	pM	DISC1	missense	-0.0565657	0.0189765	-0.0361695	-0.0245862	missense	Not_sig
14229	7:624187:G:A	pF	PRKAR1B	missense	-0.0807444	-0.0173162	-0.0900284	-0.0626963	missense	Not_sig
14023	7:645850:C:G	pM	PRKAR1B	missense	-0.254269	-0.246987	-0.382485	-0.294581	missense	Not_sig
13471	12:48528577:G:A	pMsM	PFKM	missense	-0.112565	-0.166735	-0.089551	-0.12295	missense	Not_sig
11388	6:41657498:T:A	pM	TFEB	missense	0.261024	0.0564336	0.0848942	0.134117	missense	Not_sig
12773	9:139726740:G:A	pM	RABL6	missense	-0.19665	-0.139161	-0.0949069	-0.143573	missense	Not_sig
14075	2:162728881:T:C	sM	SLC4A10	missense	0.434754	0.243049	0.164625	0.280809	missense	Not_sig
12097	5:178373955:T:C	pM	ZNF454	missense	0.131287	0.0745053	-0.0896613	0.0387103	missense	Not_sig
11888	16:28948999:T:C	sM	CD19	missense	0.314024	0.41411	0.248822	0.325652	missense	Not_sig
14279	X:152085704:A:G	sM	ZNF185	missense	0.211077	0.212588	0.811608	0.411758	missense	Not_sig
11047	1:160460440:G:C	sF	SLAMF6	missense	-0.000150409	-0.226621	0.120622	-0.0353832	missense	Not_sig
11483	2:48040938:T:A	pM	FBXO11	missense	0.0174202	-0.000392215	-0.00454169	0.0041621	missense	Not_sig
13732	7:99711522:A:G	pM	TAF6	missense	0.166874	0.132815	0.0728488	0.124179	missense	Not_sig
13825	2:197866561:T:C	sF	ANKRD44	missense	-0.105966	-0.179629	0.300869	0.00509135	missense	Not_sig
11382	1:43665169:G:A	sF	WDR65	missense	-0.105646	-0.0262012	0.0282622	-0.0345283	missense	Not_sig
14066	19:39362308:C:T	sM	RINL	missense	0.420069	-0.407044	0.729305	0.247443	missense	Not_sig
14441	5:146804493:C:T	pM	DPYSL3	missense	-0.185821	0.30248	-0.0601203	0.0188462	missense	Not_sig
12691	11:57268502:G:A	sM	SLC43A1	missense	0.0104989	0.171679	0.193892	0.125357	missense	Not_sig
14405	13:36764150:A:C	pM	CCDC169-SOHLH2,SOHLH2	missense	0.0484942	0.0342187	-0.00340601	0.0264356	missense	Not_sig
12295	7:73969529:A:G	pM	GTF2IRD1	missense	0.2786	0.432597	0.157342	0.289513	missense	Not_sig
12228	19:15763419:C:T	pM	CYP4F3	missense	-2.59627	-3.76237	-2.64039	-2.99967	missense	V15_EMC_V10
12286	5:176334136:G:C	pM	UIMC1	missense	0.0640499	0.0602192	0.010071	0.04478	missense	Not_sig
14581	1:202119524:T:C	pM	PTPN7	missense	0.130706	0.285968	-0.265066	0.0505357	missense	Not_sig
12399	14:24683528:C:T	sF	NEDD8-MDP1,MDP1	missense	-0.10345	-0.0128775	-0.00989497	-0.0420742	missense	Not_sig
12313	6:83888415:G:A	sF	PGM3	missense	-0.173934	0.189869	0.0607284	0.0255546	missense	Not_sig
12951	2:171819397:T:G	pM	GORASP2	missense	-0.0637149	0.0480647	0.0246231	0.00299098	missense	Not_sig
12316	19:9451802:A:T	pM	ZNF559	missense	-0.0924739	0.535506	0.014063	0.152365	missense	Not_sig
11773	1:181708295:G:A	pM	CACNA1E	missense	-0.271939	-0.107364	0.00268842	-0.125538	missense	Not_sig
14212	7:44282206:C:T	sF	CAMK2B	missense	-0.265132	-0.159743	0.000217486	-0.141552	missense	Not_sig
11977	10:3207621:G:A	sF	PITRM1	missense	-0.495044	-0.598837	-0.313567	-0.469149	missense	Not_sig
12661	6:84366512:G:T	sF	SNAP91	missense	-0.0443813	-0.029102	0.0826067	0.00304113	missense	Not_sig
13064	22:50857408:C:T	pM	PPP6R2	missense	-0.376473	-0.207479	-0.180389	-0.25478	missense	Not_sig
13119	7:151072959:G:C	pM	NUB1	missense	0.042454	0.0436639	0.0653142	0.0504774	missense	Not_sig
14260	2:241680764:C:T	pM	KIF1A	missense	-0.0982739	-0.0501949	0.0381841	-0.0367616	missense	Not_sig
14304	5:65334296:C:T	pM	ERBB2IP	missense	-1.84434	-1.89793	-1.07839	-1.60688	missense	V15_EMC
13695	12:102008304:C:T	pM	MYBPC1	missense	0.114917	0.0777049	0.0196853	0.0707691	missense	Not_sig
11730	1:163131737:C:T	sF	RGS5	missense	0.083578	0.330381	0.240644	0.218201	missense	Not_sig
13742	17:8457299:T:C	pM	MYH10	missense	0.171047	0.134005	0.147636	0.150896	missense	Not_sig
12579	1:43830302:C:T	pM	ELOVL1	missense	-0.430301	-0.36375	-0.117156	-0.303736	missense	Not_sig
12020	7:31609423:G:C	sM	CCDC129	missense	-3.28006	-3.49662	-2.613	-3.12989	missense	V15_EMC_V10
12698	7:31691581:C:T	pM	CCDC129	missense	-0.668187	-0.247562	0.539541	-0.125402	missense	Not_sig
12647	11:124971114:G:A	sM	TMEM218	missense	-0.100446	0.0068232	-0.100887	-0.0648366	missense	Not_sig
14563	10:115406755:C:T	pM	NRAP	missense	-0.0487478	-0.0899718	0.820723	0.227334	missense	Not_sig
13311	3:35748540:G:A	sF	ARPP21	missense	-0.0890555	-0.048282	-0.00335579	-0.0468978	missense	Not_sig
12061	16:69875980:C:T	sM	WWP2	missense	-0.0251247	-0.0715686	0.0375506	-0.0197142	missense	Not_sig
14168	1:228538569:G:A	pM	OBSCN	missense	0.598664	0.186119	0.0638509	0.282878	missense	Not_sig
11489	14:93392965:G:A	pM	CHGA	missense	-0.332434	-0.444112	-0.196761	-0.324436	missense	Not_sig
13085	19:36616392:G:A	pM	TBCB	missense	-0.0311676	-0.151042	0.0273373	-0.0516242	missense	Not_sig
12467	5:11018111:C:T	sF	CTNND2	missense	-0.145782	-0.0189093	-0.0588262	-0.0745058	missense	Not_sig
11434	14:102508461:G:A	pF	DYNC1H1	missense	-0.359803	-0.306575	-0.276578	-0.314318	missense	Not_sig
11544	19:11577075:T:A	pM	ELAVL3	missense	0.0987126	0.0539922	-0.0038504	0.0496182	missense	Not_sig
12879	X:153669445:T:G	pF	GDI1	missense	0.469357	0.369502	-0.0256485	0.27107	missense	Not_sig
14634	8:42179637:G:A	pM	IKBKB	missense	0.0260845	-0.0140075	0.0540465	0.0220412	missense	Not_sig
12608	19:40744849:C:A	pF	AKT2	missense	-0.145597	-0.36686	0.0585791	-0.151293	missense	Not_sig
11413	3:113497631:G:A	pM	ATP6V1A	missense	0.0668561	0.0751235	0.0319295	0.0579697	missense	Not_sig
11634	6:70040421:G:A	sM	BAI3	missense	-0.496338	-0.488062	-0.254067	-0.412822	missense	Not_sig
11845	8:11415531:T:C	pM	BLK	missense	-0.181363	-0.166274	-0.17237	-0.173336	missense	Not_sig
11933	5:110809065:G:A	sM	CAMK4	missense	0.263623	0.214767	0.0981821	0.192191	missense	Not_sig
11947	17:38715177:C:T	pM	CCR7	missense	0.124785	0.53589	0.3309	0.330525	missense	Not_sig
11097	20:472926:T:C	pM	CSNK2A1	missense	-0.140917	0.0399377	-0.010336	-0.0371053	missense	Not_sig
14028	19:12790273:T:C	sF	DHPS	missense	-0.271545	-0.0370883	-0.14353	-0.150721	missense	Not_sig
12573	19:6906444:G:C	sM	EMR1	missense	-0.432734	-0.0992647	0.0110049	-0.173664	missense	Not_sig
14568	4:123797538:C:T	pM	FGF2	missense	-0.222686	-0.111493	-0.0425475	-0.125575	missense	Not_sig
11297	17:18152174:C:T	pM	FLII	missense	0.293929	0.243906	0.181946	0.239927	missense	Not_sig
14198	2:187531933:T:G	pM	ITGAV	missense	-0.0815965	0.0698534	0.122677	0.036978	missense	Not_sig
14405	10:33224471:T:C	sM	ITGB1	missense	0.267812	0.0809868	-0.00363826	0.115053	missense	Not_sig
14282	3:52813031:G:C	sF	ITIH1	missense	-0.124125	0.067451	-0.0356557	-0.0307765	missense	Not_sig
13215	17:39912444:T:C	pM	JUP	missense	0.0899087	0.112444	0.0935183	0.0986236	missense	Not_sig
14243	15:41801298:A:G	pM	LTK	missense	0.429716	0.378325	0.231822	0.346621	missense	Not_sig
11441	11:1090362:G:A	pM	MUC2	missense	0.0284815	-0.0813019	-0.0250907	-0.0259704	missense	Not_sig
11024	22:36715636:C:T	sF	MYH9	missense	-0.160345	0.615923	-0.0426899	0.13763	missense	Not_sig
14257	12:121603240:C:T	sF	P2RX7	missense	-0.0635507	-0.162242	0.00965419	-0.0720463	missense	Not_sig
12899	11:17167443:T:C	pM	PIK3C2A	missense	0.456767	0.410491	0.222114	0.363124	missense	Not_sig
11264	16:81892756:C:G	pF	PLCG2	missense	-0.235782	0.045948	-0.153044	-0.114292	missense	Not_sig
12465	17:64770121:C:T	pM	PRKCA	missense	-0.0258494	0.0915684	0.140258	0.0686589	missense	Not_sig
11209	14:30102146:G:A	pM	PRKD1	missense	-0.340404	-0.331321	0.0243165	-0.215803	missense	Not_sig
13927	17:18827253:A:G	pM	PRPSAP2	missense	0.199939	0.204312	0.0800575	0.161436	missense	Not_sig
11679	19:38867064:C:G	pM	PSMD8	missense	0.0723428	0.100627	0.119553	0.0975076	missense	Not_sig
11364	7:77265144:G:A	sF	PTPN12	missense	-0.0806257	-0.0372043	-0.0132947	-0.0437082	missense	Not_sig
13941	7:158109594:G:A	sM	PTPRN2	missense	1.0239	0.815617	1.15333	0.997614	missense	Not_sig
13330	1:53513562:G:C	sF	SCP2	missense	-0.0376257	-0.00654243	0.661305	0.205712	missense	Not_sig
11485	17:34205584:G:C	pM	CCL5	missense	0.450145	0.427837	0.0761152	0.318033	missense	Not_sig
13734	3:11067505:G:T	pF	SLC6A1	missense	-0.412086	-0.287742	-0.505138	-0.401656	missense	Not_sig
13832	3:11067472:C:T	pM	SLC6A1	missense	0.0215698	0.283813	0.00291079	0.102765	missense	Not_sig
12316	1:179311252:C:A	sM	SOAT1	missense	-2.71043	-2.05136	-2.07024	-2.27734	missense	V15_EMC_V10
14326	9:93626891:T:C	pM	SYK	synonymous	0.170917	0.10607	0.187193	0.154726	synonymous	Not_sig
11166	6:159205699:A:G	pM	EZR	synonymous	0.00496162	0.00885207	-0.00728094	0.00217758	synonymous	Not_sig
12385	X:128894535:C:T	sF	XPNPEP2	synonymous	-0.476057	-0.505635	-0.195504	-0.392399	synonymous	Not_sig
12026	8:9473105:C:T	pM	TNKS	synonymous	-0.0130742	0.213417	0.0413562	0.0805665	synonymous	Not_sig
12198	19:10229773:G:A	pM	EIF3G	synonymous	-0.0695957	-0.145851	-0.205675	-0.140374	synonymous	Not_sig
14097	6:158484895:C:T	sM	SYNJ2	synonymous	-0.129899	-0.0595725	0.0100108	-0.0598203	synonymous	Not_sig
13804	12:56814652:C:T	sF	TIMELESS	synonymous	0.00968517	0.113888	-0.11062	0.00431787	synonymous	Not_sig
12939	11:67200123:G:T	pM	RPS6KB2	synonymous	-0.210471	-0.315065	-0.023983	-0.183173	synonymous	Not_sig
13364	15:78770676:C:T	sM	IREB2	synonymous	0.233519	0.770913	0.00125263	0.335228	synonymous	Not_sig
12652	19:536266:C:T	pM	CDC34	synonymous	0.0573469	-0.109315	0.0428863	-0.00302718	synonymous	Not_sig
11963	15:79217696:A:G	pM	CTSH	synonymous	-0.0463584	0.0434486	-0.0799602	-0.0276233	synonymous	Not_sig
14118	3:127334731:C:A	sM	MCM2	synonymous	-0.0894202	-0.0748946	-0.137953	-0.100756	synonymous	Not_sig
13171	2:152544812:C:T	sF	NEB	synonymous	-0.102035	-0.247101	-0.533933	-0.294356	synonymous	Not_sig
12602	2:152548841:T:A	sF	NEB	synonymous	0.24272	0.0297987	-0.143437	0.0430275	synonymous	Not_sig
13650	13:100207823:A:G	pM	TM9SF2	synonymous	0.907365	0.902726	0.691362	0.833818	synonymous	Not_sig
14586	11:67265421:G:A	sM	PITPNM1	synonymous	-0.250835	-0.00386444	-0.270064	-0.174921	synonymous	Not_sig
14602	5:169412870:C:T	pM	DOCK2	synonymous	-0.0399879	0.0031241	0.0416348	0.00159035	synonymous	Not_sig
11627	21:38103412:C:T	pM	SIM2	synonymous	-0.075646	0.00126146	0.11557	0.0137287	synonymous	Not_sig
14669	16:88947174:C:T	sM	CBFA2T3	synonymous	-0.181802	-0.290157	0.115123	-0.118945	synonymous	Not_sig
14509	2:212522487:T:C	pM	ERBB4	synonymous	0.0967216	0.196592	-0.0689712	0.0747807	synonymous	Not_sig
13716	12:54926025:A:G	pM	NCKAP1L	synonymous	0.276405	0.273111	0.34599	0.298502	synonymous	Not_sig
11645	2:46070195:G:A	pM	PRKCE	synonymous	-0.0851944	-0.0813103	-0.0697379	-0.0787475	synonymous	Not_sig
11599	18:18572849:G:A	pM	ROCK1	synonymous	-0.0843537	0.0352825	-0.0827405	-0.0439372	synonymous	Not_sig
13915	12:56742977:G:C	sF	STAT2	synonymous	0.360909	0.236303	0.126479	0.24123	synonymous	Not_sig
13557	X:152959900:C:T	pM	SLC6A8	synonymous	-1.38081	0.0565627	-1.42033	-0.914858	synonymous	Not_sig
13864	16:82197737:G:A	pM	MPHOSPH6	synonymous	-0.212387	-0.193833	-0.298357	-0.234859	synonymous	Not_sig
14165	13:41328210:C:T	pM	MRPS31	synonymous	-0.294788	-0.0757542	0.0373153	-0.111076	synonymous	Not_sig
13856	13:95830016:G:A	sM	ABCC4	synonymous	-0.45642	-0.254495	-0.00873001	-0.239882	synonymous	Not_sig
11053	19:54781417:C:T	sM	LILRB2	synonymous	-1.48392	-2.06094	-1.63669	-1.72719	synonymous	EMC_V10
14572	2:220341659:G:T	pM	SPEG	synonymous	1.22815	0.910808	1.04009	1.05968	synonymous	Not_sig
11047	13:26792703:G:A	pM	RNF6	synonymous	-0.229514	-0.104201	-0.0600204	-0.131245	synonymous	Not_sig
14383	4:15981050:A:G	pF	PROM1	synonymous	1.55268	1.8415	1.93418	1.77612	synonymous	V15_EMC_V10
11432	7:30486597:G:A	pM	NOD1	synonymous	-0.908922	-0.481678	-0.933434	-0.774678	synonymous	Not_sig
12310	9:35231139:C:G	pM	UNC13B	synonymous	0.0354749	0.115012	0.105413	0.0853002	synonymous	Not_sig
11146	4:151793883:C:T	sM	LRBA	synonymous	-0.319974	-0.328313	-0.225856	-0.291381	synonymous	Not_sig
11504	6:33400029:G:A	pM	SYNGAP1	synonymous	-3.2973	-3.24402	-2.21831	-2.91987	synonymous	V15_EMC_V10
11347	17:37816478:C:T	sM	STARD3	synonymous	-0.30351	-0.218302	-0.125734	-0.215848	synonymous	Not_sig
12637	9:125852099:C:A	sM	RABGAP1	synonymous	-0.0665122	-0.0823776	0.0264996	-0.0407967	synonymous	Not_sig
13568	11:70821018:C:G	sF	SHANK2	synonymous	-0.0979043	-0.196064	-0.0953223	-0.129764	synonymous	Not_sig
11855	22:28293829:A:G	sF	PITPNB	synonymous	-0.0611055	0.000568334	0.129999	0.023154	synonymous	Not_sig
14005	1:220345992:C:T	sF	RAB3GAP2	synonymous	-0.180176	-0.224982	0.00163871	-0.134506	synonymous	Not_sig
11353	1:206658355:G:A	pF	IKBKE	synonymous	0.0626006	0.0413362	0.0749942	0.0596437	synonymous	Not_sig
13912	2:96963411:T:C	sF	SNRNP200	synonymous	0.0680655	0.262664	0.0179901	0.11624	synonymous	Not_sig
14009	10:27431317:T:C	pF	YME1L1	synonymous	-0.528055	-0.204088	-0.57228	-0.434808	synonymous	Not_sig
13914	20:43942709:G:A	pF	RBPJL	synonymous	-0.378406	-0.153453	0.040844	-0.163672	synonymous	Not_sig
11717	8:24261575:C:T	pM	ADAMDEC1	synonymous	-0.26129	-0.249938	-0.108729	-0.206652	synonymous	Not_sig
14402	16:30981006:G:A	pM	SETD1A	synonymous	-0.0304517	0.0994407	0.108061	0.0590168	synonymous	Not_sig
11409	19:36218664:C:T	pM	KMT2B	synonymous	0.0896755	0.0750642	0.117392	0.0940439	synonymous	Not_sig
14592	11:73057978:T:C	pM	ARHGEF17	synonymous	0.228051	-0.320495	0.354379	0.0873117	synonymous	Not_sig
13875	21:33692861:A:G	sM	URB1	synonymous	0.0528002	0.00941292	0.0230987	0.0284373	synonymous	Not_sig
11797	1:200578018:A:G	sF	KIF14	synonymous	0.173884	0.320965	0.244537	0.246462	synonymous	Not_sig
13932	11:64681310:G:A	sF	ATG2A	synonymous	0.0265494	0.188378	-0.137777	0.025717	synonymous	Not_sig
14682	17:3917418:G:A	pF	ZZEF1	synonymous	-0.253704	-0.178984	-0.216282	-0.216323	synonymous	Not_sig
12437	17:31087364:G:A	pM	MYO1D	synonymous	0.00930499	-0.121094	-0.142068	-0.0846191	synonymous	Not_sig
12211	3:9424941:T:C	sF	THUMPD3	synonymous	-0.039514	0.00146606	-0.166493	-0.0681803	synonymous	Not_sig
13687	15:42553156:G:A	pM	TMEM87A	synonymous	-0.162869	0.260179	0.101432	0.0662475	synonymous	Not_sig
14614	2:63719991:C:T	sF	WDPCP	synonymous	0.258863	0.196687	0.257099	0.23755	synonymous	Not_sig
12184	7:933568:C:T	sF	GET4	synonymous	-0.423932	-0.761583	-0.213651	-0.466389	synonymous	Not_sig
11143	13:52991204:C:T	sF	VPS36	synonymous	-0.0048815	-0.0518112	0.101463	0.0149233	synonymous	Not_sig
11946	2:241421602:C:G	sM	ANKMY1	synonymous	0.527259	0.539408	0.65181	0.572826	synonymous	Not_sig
12991	3:133553465:C:T	pM	RAB6B	synonymous	0.114659	0.173781	0.107042	0.131827	synonymous	Not_sig
13287	11:64593981:G:A	sM	CDC42BPG	synonymous	0.005187	-0.0108639	0.0221758	0.00549962	synonymous	Not_sig
11336	5:169025515:C:T	sF	SPDL1	synonymous	-0.198627	-0.143618	-0.0503046	-0.13085	synonymous	Not_sig
13627	19:1987195:G:A	pM	BTBD2	synonymous	-0.59968	0.15551	-0.367489	-0.270553	synonymous	Not_sig
12310	2:220100806:C:T	pM	ANKZF1	synonymous	-0.851731	-2.61743	-1.74692	-1.7387	synonymous	EMC_V10
13412	7:66474647:T:C	sF	TYW1	synonymous	0.053982	0.0882537	-0.0472209	0.0316716	synonymous	Not_sig
12817	2:144008169:G:A	pM	ARHGAP15	synonymous	-1.45557	-0.930976	-0.33001	-0.90552	synonymous	Not_sig
11937	5:153390810:T:C	sM	FAM114A2	synonymous	0.00184535	0.149278	0.0632872	0.0714702	synonymous	Not_sig
13462	17:48647139:G:A	pM	CACNA1G	synonymous	-0.767985	-0.664163	-0.332151	-0.5881	synonymous	Not_sig
13300	6:55364049:C:A	sM	HMGCLL1	synonymous	-0.28594	-0.131626	-0.232786	-0.216784	synonymous	Not_sig
13898	1:227170416:C:T	sM	ADCK3	synonymous	-0.340298	-0.318223	-0.330798	-0.329773	synonymous	Not_sig
11346	11:22397637:T:A	pM	SLC17A6	synonymous	0.162462	0.158758	0.185935	0.169052	synonymous	Not_sig
13065	19:10742577:C:T	pM	SLC44A2	synonymous	-0.0952242	-0.0296289	-0.0517654	-0.0588728	synonymous	Not_sig
14684	11:8936405:G:A	pM	AKIP1	synonymous	0.0965403	0.0406428	0.37176	0.169648	synonymous	Not_sig
14687	11:117309629:T:C	pM	DSCAML1	synonymous	0.0214357	-0.051713	0.026945	-0.00111076	synonymous	Not_sig
14310	2:42797615:C:T	pM	MTA3	synonymous	-0.00782088	-0.0167912	-0.0459948	-0.0235356	synonymous	Not_sig
13855	17:73501981:C:T	pM	CASKIN2	synonymous	-0.0290638	-0.0357714	0.0142928	-0.0168474	synonymous	Not_sig
13152	4:7016219:T:C	sF	TBC1D14	synonymous	0.0552592	0.0698822	0.0088437	0.0446617	synonymous	Not_sig
14063	6:159026319:C:A	pM	TMEM181	synonymous	-0.104012	-0.095141	0.0309291	-0.0560747	synonymous	Not_sig
13658	16:1716165:G:A	pM	CRAMP1L	synonymous	-0.0645584	-0.110492	-0.0228785	-0.0659764	synonymous	Not_sig
13437	12:21713361:G:A	pM	GYS2	synonymous	-0.902813	-0.164462	-0.276736	-0.448004	synonymous	Not_sig
14092	11:125298961:C:T	pM	PKNOX2	synonymous	-0.0286378	0.0445632	0.0456247	0.0205167	synonymous	Not_sig
13665	18:11066193:G:A	pM	PIEZO2	synonymous	0.0274065	-0.0115165	0.0288346	0.0149082	synonymous	Not_sig
13159	10:70048699:G:A	pM	PBLD	synonymous	0.141703	0.430774	0.300084	0.290854	synonymous	Not_sig
13504	16:50741846:A:G	pM	NOD2	synonymous	0.121955	0.17725	0.0361831	0.111796	synonymous	Not_sig
13522	14:50582596:G:A	pM	METTL21D	synonymous	-0.50337	-0.371351	-0.155782	-0.343501	synonymous	Not_sig
12792	6:158066871:C:T	sF	ZDHHC14	synonymous	0.0358072	0.271871	-0.0969817	0.0702322	synonymous	Not_sig
12608	15:67528398:G:T	pF	AAGAB	synonymous	-0.0325495	-0.120821	-0.0133804	-0.0555837	synonymous	Not_sig
14224	3:21606120:G:A	sM	ZNF385D	synonymous	-0.0495418	0.0274744	0.0560319	0.0113215	synonymous	Not_sig
11597	2:166788316:T:A	sM	TTC21B	synonymous	0.107911	0.0941933	0.0993029	0.100469	synonymous	Not_sig
11033	12:112491413:C:T	pM	NAA25	synonymous	0.0501805	-0.0580176	0.0407859	0.010983	synonymous	Not_sig
12485	11:65629462:A:G	pM	MUS81	synonymous	0.0474674	0.0636164	0.100795	0.0706263	synonymous	Not_sig
14084	17:48551595:T:C	sF	ACSF2	synonymous	0.586559	0.508034	0.158097	0.417563	synonymous	Not_sig
13558	11:116732054:G:A	pM	SIK3	synonymous	-0.13252	-0.081537	-0.0359927	-0.08335	synonymous	Not_sig
11057	1:28595732:G:C	pM	SESN2	synonymous	0.195086	0.255542	0.124833	0.191821	synonymous	Not_sig
13555	3:138192456:C:T	pF	ESYT3	synonymous	-0.172324	-0.150679	-0.0268771	-0.116626	synonymous	Not_sig
14397	7:150839300:C:T	sM	AGAP3	synonymous	-0.151979	-0.224298	-0.152804	-0.17636	synonymous	Not_sig
14371	9:117005834:C:T	sF	COL27A1	synonymous	0.131599	0.108613	0.0928622	0.111025	synonymous	Not_sig
11437	X:101095482:A:G	sM	NXF5	synonymous	0.0336961	0.169532	-0.0358599	0.0557894	synonymous	Not_sig
14506	3:112997521:A:T	sF	BOC	synonymous	0.0736369	-0.385406	0.13263	-0.0597131	synonymous	Not_sig
11200	6:97512536:G:A	pM	KLHL32	synonymous	-0.0200571	0.0278471	-0.100895	-0.0310351	synonymous	Not_sig
14607	8:144397947:C:T	pF	TOP1MT	synonymous	0.190422	0.177904	0.00533344	0.124553	synonymous	Not_sig
13058	1:151015830:T:C	pM	BNIPL	synonymous	0.0952201	0.375531	0.0716486	0.1808	synonymous	Not_sig
14304	19:4702679:G:A	sF	DPP9	synonymous	0.0580922	0.195102	0.172139	0.141778	synonymous	Not_sig
13804	12:9021799:G:A	pM	A2ML1	synonymous	-0.79225	-0.564544	-0.385578	-0.58079	synonymous	Not_sig
11712	8:144658323:C:T	sF	NAPRT1	synonymous	3.4173	3.61327	3.12411	3.38489	synonymous	V15_EMC_V10
12103	13:113052379:G:A	pM	SPACA7	synonymous	-0.830687	-0.705862	-0.438569	-0.658373	synonymous	Not_sig
14622	12:101588900:C:T	pM	SLC5A8	synonymous	2.33078	2.15469	1.78545	2.09031	synonymous	V15_EMC_V10
11961	19:37916858:C:A	pM	ZNF569	synonymous	-0.215505	0.0573507	0.0106783	-0.0491586	synonymous	Not_sig
12967	1:178866831:G:A	sM	RALGPS2	synonymous	-0.132399	-0.0625043	-0.0638168	-0.08624	synonymous	Not_sig
14275	5:138714322:C:T	sF	SLC23A1	synonymous	-0.0390699	-0.116826	-0.0445049	-0.0668002	synonymous	Not_sig
12796	7:105655655:T:C	pM	CDHR3	synonymous	0.283782	0.246654	0.217908	0.249448	synonymous	Not_sig
14309	1:16525646:G:A	sF	ARHGEF19	synonymous	-0.0694246	0.0802076	0.10288	0.0378875	synonymous	Not_sig
13171	15:34654782:G:A	pF	LPCAT4	synonymous	-0.269877	-0.352572	-0.166343	-0.26293	synonymous	Not_sig
11349	7:151927089:A:G	sM	KMT2C	synonymous	0.140764	0.157109	0.146367	0.14808	synonymous	Not_sig
11931	2:170885884:C:T	pM	UBR3	synonymous	-0.0867569	-0.0423184	-0.0238646	-0.05098	synonymous	Not_sig
11459	2:68794512:G:A	pM	APLF	synonymous	-0.077929	-0.170555	-0.00399226	-0.0841587	synonymous	Not_sig
11226	3:40553954:C:A	pM	ZNF620	synonymous	0.0836867	0.0829312	0.147279	0.104632	synonymous	Not_sig
13999	18:59772826:T:C	pM	PIGN	synonymous	0.793164	0.705885	0.367312	0.62212	synonymous	Not_sig
13365	1:173490530:G:A	pM	SLC9C2	synonymous	-0.056941	-0.0827407	-0.0991727	-0.0796181	synonymous	Not_sig
13630	11:373219:C:T	sF	B4GALNT4	synonymous	-0.1519	0.185022	-0.231345	-0.0660744	synonymous	Not_sig
12447	16:46764519:G:A	pM	MYLK3	synonymous	-0.118768	0.143759	0.0481252	0.0243718	synonymous	Not_sig
14118	4:3029661:C:T	sM	GRK4	synonymous	-0.165097	-0.224671	-0.0679778	-0.152582	synonymous	Not_sig
13618	14:70517735:G:A	pF	SLC8A3	synonymous	-0.13911	-0.0847268	-0.101996	-0.108611	synonymous	Not_sig
13349	1:100573238:T:C	pM	SASS6	synonymous	-0.227136	-0.110575	0.15312	-0.0615299	synonymous	Not_sig
14070	9:34297077:C:T	sF	KIF24	synonymous	-0.543167	0.1439	-0.139302	-0.179523	synonymous	Not_sig
12879	11:541593:G:C	sM	LRRC56	synonymous	0.387287	-0.00358909	0.056347	0.146682	synonymous	Not_sig
11352	8:113812431:G:A	pM	CSMD3	synonymous	-0.0405527	-0.132674	-0.0122652	-0.0618308	synonymous	Not_sig
11194	18:77096655:C:A	sM	ATP9B	synonymous	-0.0423587	-0.126211	0.0677194	-0.0336169	synonymous	Not_sig
11077	5:162869089:C:A	sM	CCNG1	synonymous	-0.191014	-0.2372	-0.0236791	-0.150631	synonymous	Not_sig
14130	21:10942981:C:A	sF	TPTE	synonymous	-0.633043	-0.568115	-0.713414	-0.638191	synonymous	Not_sig
11028	2:242187734:A:G	pM	HDLBP	synonymous	0.0508642	0.069987	0.226489	0.11578	synonymous	Not_sig
11178	1:200811145:G:A	sM	CAMSAP2	synonymous	-0.273438	-0.175766	-0.0291445	-0.159449	synonymous	Not_sig
11325	19:50983448:C:T	pM	EMC10	synonymous	0.0931867	0.0371164	0.100853	0.077052	synonymous	Not_sig
12600	1:216011431:T:C	pM	USH2A	synonymous	0.0929995	0.125071	0.0421382	0.0867362	synonymous	Not_sig
13619	9:135357714:G:A	sF	C9orf171	synonymous	-0.142106	-0.0741765	-0.292466	-0.169583	synonymous	Not_sig
11645	9:135418362:G:C	sF	C9orf171	synonymous	-0.13638	0.0383613	-0.0519546	-0.049991	synonymous	Not_sig
11121	2:216246987:A:G	sF	FN1	synonymous	0.3446	0.173347	0.241962	0.253303	synonymous	Not_sig
14211	11:125648663:A:G	pM	PATE2	synonymous	0.154101	0.157197	-0.0317815	0.093172	synonymous	Not_sig
12738	22:40760307:C:T	pM	ADSL	synonymous	-0.121679	-0.0190494	-0.0918698	-0.0775327	synonymous	Not_sig
11800	16:89845384:G:T	pM	FANCA	synonymous	-0.159961	-0.0369239	0.0250565	-0.0572762	synonymous	Not_sig
13747	4:997899:A:T	pM	IDUA	synonymous	-1.39304	-1.06804	-1.56588	-1.34232	synonymous	V10
12361	4:110681734:T:C	sM	CFI	synonymous	0.257954	0.391271	0.0917974	0.247008	synonymous	Not_sig
13196	5:41762252:C:T	pM	OXCT1	synonymous	0.0145901	-0.0789029	0.0448391	-0.00649125	synonymous	Not_sig
14403	19:38954113:C:T	pM	RYR1	synonymous	-0.035029	0.0583174	0.0611885	0.028159	synonymous	Not_sig
13887	15:75044182:C:A	pF	CYP1A2	synonymous	-0.256181	-0.410267	-0.284257	-0.316902	synonymous	Not_sig
13690	5:102340877:T:C	pF	PAM	synonymous	0.166813	0.160813	0.109991	0.145873	synonymous	Not_sig
12804	20:9389314:T:C	pM	PLCB4	synonymous	0.0825339	0.0514566	0.0899585	0.0746497	synonymous	Not_sig
13992	15:68599749:G:A	pF	ITGA11	synonymous	-0.012889	-0.0329444	0.0826421	0.0122696	synonymous	Not_sig
12956	18:6890533:C:T	pM	ARHGAP28	synonymous	-0.0450775	-0.156258	-0.27024	-0.157192	synonymous	Not_sig
14513	9:21015926:G:A	sM	PTPLAD2	synonymous	-1.16984	-1.02187	-1.28529	-1.159	synonymous	Not_sig
13506	1:92707822:A:G	pM	C1orf146	synonymous	1.63888	1.61739	1.27461	1.51029	synonymous	V15_EMC
14456	9:34621479:C:G	sM	ARID3C	synonymous	0.90268	0.806458	1.0087	0.905947	synonymous	Not_sig
11540	11:67434383:C:T	sF	ALDH3B2	synonymous	0.138849	-0.0673995	0.00477866	0.0254094	synonymous	Not_sig
14602	5:172315717:G:A	pM	ERGIC1	synonymous	-0.0809193	-0.0984961	-0.0460295	-0.0751483	synonymous	Not_sig
13415	9:4605416:T:A	pM	SPATA6L	synonymous	0.109119	0.15772	-0.00833165	0.0861693	synonymous	Not_sig
13739	11:63665704:C:T	pF	MARK2	synonymous	-0.234441	-0.318137	-0.175546	-0.242708	synonymous	Not_sig
13368	16:28495432:A:G	pM	CLN3	synonymous	0.240734	0.29143	0.128723	0.220296	synonymous	Not_sig
14212	19:9870563:T:C	pM	ZNF846	synonymous	-0.0266955	0.143895	0.0982197	0.0718066	synonymous	Not_sig
13154	12:85626531:T:G	pM	LRRIQ1	synonymous	-0.107478	-0.108212	-0.00673955	-0.0741433	synonymous	Not_sig
13911	7:144096873:A:G	pM	NOBOX	synonymous	0.268296	0.207687	0.0376831	0.171222	synonymous	Not_sig
12564	3:14565123:A:G	pM	GRIP2	synonymous	-0.0347119	0.0276198	0.191358	0.0614219	synonymous	Not_sig
11264	19:49012757:G:T	sF	LMTK3	synonymous	-0.0346118	-0.0520008	-0.20302	-0.0965443	synonymous	Not_sig
12505	19:6732507:G:A	pM	GPR108	synonymous	-0.180098	-0.28836	-0.14016	-0.202873	synonymous	Not_sig
14219	12:7480936:C:T	sF	ACSM4	synonymous	-0.305337	-0.245764	-0.284357	-0.278486	synonymous	Not_sig
13236	18:47581662:T:C	pM	MYO5B	synonymous	0.061466	0.172525	0.172345	0.135446	synonymous	Not_sig
13650	7:48089488:G:A	pM	C7orf57	synonymous	-1.30103	-2.05975	-1.19926	-1.52001	synonymous	EMC
13841	9:135927515:G:A	sF	GTF3C5	synonymous	-0.14809	-0.445361	-0.0880849	-0.227178	synonymous	Not_sig
13028	7:44099712:G:A	sF	DBNL	synonymous	0.890981	1.0881	0.688742	0.889276	synonymous	Not_sig
11404	16:89212368:G:A	sM	ACSF3	synonymous	-0.0111882	-0.284413	-0.245129	-0.180244	synonymous	Not_sig
14358	3:57069148:G:A	sF	ARHGEF3	synonymous	-0.293416	-0.171549	-0.14477	-0.203245	synonymous	Not_sig
12875	10:112570155:C:T	pM	RBM20	synonymous	-0.0825574	0.0158957	0.127349	0.020229	synonymous	Not_sig
13036	3:14513738:C:T	sF	SLC6A6	synonymous	0.0399326	-0.0308609	0.0502639	0.0197785	synonymous	Not_sig
11250	5:150095135:G:A	pM	DCTN4	synonymous	0.0209205	0.0420907	0.104017	0.055676	synonymous	Not_sig
14544	2:238617225:G:A	pM	LRRFIP1	synonymous	0.241714	-0.0358237	-0.000809371	0.0683602	synonymous	Not_sig
13307	17:76067246:G:A	pM	TNRC6C	synonymous	-1.68231	-1.24062	-1.09978	-1.3409	synonymous	V15
13096	6:65146093:G:A	pM	EYS	synonymous	-0.873274	0.142006	-0.226475	-0.319248	synonymous	Not_sig
11979	16:88815817:G:A	sF	PIEZO1	synonymous	-0.0317344	0.0328938	0.0795584	0.0269059	synonymous	Not_sig
11718	1:223810522:G:A	pM	CAPN8	synonymous	0.245171	0.250383	0.155058	0.216871	synonymous	Not_sig
12185	1:51768226:G:A	pM	TTC39A	synonymous	-0.0842901	0.0882305	-0.397299	-0.131119	synonymous	Not_sig
13144	3:12570418:T:C	pM	TSEN2	synonymous	0.215513	0.144279	-0.0239676	0.111942	synonymous	Not_sig
14076	16:31338218:C:T	sM	ITGAM	synonymous	0.0646919	0.0705062	0.0155297	0.0502426	synonymous	Not_sig
14216	14:73418524:C:T	sM	DCAF4	synonymous	-0.0298902	0.00867733	0.0619022	0.0135631	synonymous	Not_sig
13665	9:71853630:G:A	pM	TJP2	synonymous	-0.265599	0.171104	-0.0437804	-0.0460919	synonymous	Not_sig
13733	3:50425026:G:A	pF	CACNA2D2	synonymous	-0.0153359	-0.0233964	-0.0379282	-0.0255535	synonymous	Not_sig
14386	17:69451:G:A	sF	RPH3AL	synonymous	-0.0114973	-0.278719	-0.228534	-0.172917	synonymous	Not_sig
11716	3:52874588:G:A	sM	TMEM110,TMEM110-MUSTN1	synonymous	-0.25427	-0.0106311	-0.220708	-0.16187	synonymous	Not_sig
11303	19:5657356:T:C	pM	SAFB	synonymous	-0.0620246	-0.0210871	-0.0240828	-0.0357315	synonymous	Not_sig
12358	18:52928697:C:T	pF	TCF4	synonymous	-1.86435	-1.34772	-1.5211	-1.57772	synonymous	V15_V10
13254	1:43213394:C:T	pM	LEPRE1	synonymous	-0.343446	-0.204295	-0.297461	-0.281734	synonymous	Not_sig
14604	11:20117286:C:T	pM	NAV2	synonymous	-0.102407	0.00798063	0.10085	0.00214137	synonymous	Not_sig
12441	11:102234425:A:T	sF	BIRC2	synonymous	-0.13314	-0.0934391	-0.0403604	-0.0889798	synonymous	Not_sig
14201	3:172504293:G:A	sF	ECT2	synonymous	-0.779005	-0.680534	-0.282265	-0.580601	synonymous	Not_sig
11720	19:3743971:C:T	pM	TJP3	synonymous	0.00993575	0.0648782	0.0263425	0.0337188	synonymous	Not_sig
11246	2:232127057:C:G	pM	ARMC9	synonymous	-0.000805385	0.103552	0.191949	0.0982316	synonymous	Not_sig
12324	12:54735998:C:T	pM	COPZ1	synonymous	-0.234433	-0.130252	-0.120943	-0.161876	synonymous	Not_sig
14452	19:7707910:G:T	pM	STXBP2	synonymous	-0.711669	-0.551036	-0.59271	-0.618471	synonymous	Not_sig
14301	12:6687251:C:T	pM	CHD4	synonymous	-0.409626	-0.351154	-0.143047	-0.301276	synonymous	Not_sig
14579	16:27544696:G:A	sM	GTF3C1	synonymous	-0.652091	-0.631137	-0.461468	-0.581565	synonymous	Not_sig
13176	6:114281094:G:A	pF	HDAC2	synonymous	-0.124641	-0.127289	-0.120591	-0.124173	synonymous	Not_sig
13214	11:67046915:G:A	sF	ADRBK1	synonymous	-0.00987049	0.123806	0.208526	0.107487	synonymous	Not_sig
12867	5:64892348:C:T	pF	TRIM23	synonymous	-1.91827	-2.95076	-1.85418	-2.24107	synonymous	V15_EMC_V10
12741	1:150789281:C:A	pM	ARNT	synonymous	-0.19758	0.397866	-0.25931	-0.0196747	synonymous	Not_sig
13409	2:162865169:T:C	pF	DPP4	synonymous	1.44795	1.37198	1.34956	1.38983	synonymous	Not_sig
12826	12:65122784:G:A	pF	GNS	synonymous	-0.111559	-0.202626	-0.0399181	-0.118034	synonymous	Not_sig
14092	4:185350213:C:T	sM	IRF2	synonymous	-0.502159	-0.0616653	-0.0602002	-0.208008	synonymous	Not_sig
12430	5:52340901:C:T	pF	ITGA2	synonymous	-0.120684	-0.0781516	0.0879518	-0.0369613	synonymous	Not_sig
14557	16:30529129:C:T	sF	ITGAL	synonymous	-0.239805	-0.040582	-0.118951	-0.133113	synonymous	Not_sig
12950	2:187495573:T:C	sM	ITGAV	synonymous	0.0138259	0.0252336	0.0558285	0.0316293	synonymous	Not_sig
14227	12:10462283:G:A	pM	KLRD1	synonymous	0.195126	0.0574446	0.116719	0.123096	synonymous	Not_sig
13330	X:48399823:T:C	sF	TBC1D25	synonymous	0.00220845	0.206077	0.138057	0.115447	synonymous	Not_sig
14293	17:3801303:C:T	pMsM	P2RX1	synonymous	-3.02585	-0.993238	-2.17855	-2.06588	synonymous	V15_V10
14261	17:64685129:C:T	pM	PRKCA	synonymous	0.0683882	-0.283978	-0.437163	-0.217584	synonymous	Not_sig
14475	19:54387473:C:A	sM	PRKCG	synonymous	0.096671	0.032241	0.065748	0.0648866	synonymous	Not_sig
13515	12:6879357:C:T	pM	PTMS	synonymous	-0.28125	-0.220618	-0.0799075	-0.193925	synonymous	Not_sig
12510	7:158109533:C:T	pM	PTPRN2	synonymous	-0.451111	-0.604922	-0.373715	-0.476583	synonymous	Not_sig
14520	19:5218803:G:A	pM	PTPRS	synonymous	-0.412005	-0.754481	-0.242082	-0.469523	synonymous	Not_sig
13537	8:61484615:C:T	pM	RAB2A	synonymous	-0.130123	-0.124764	0.0180293	-0.0789524	synonymous	Not_sig
11382	1:240964755:C:T	sF	RGS7	synonymous	-3.45668	-3.87531	-2.15527	-3.16242	synonymous	V15_EMC_V10
14288	1:240976989:C:T	sF	RGS7	synonymous	-0.716675	-0.752057	-0.520227	-0.662987	synonymous	Not_sig
12346	3:148773129:T:A	pM	HLTF	synonymous	0.263621	0.380804	0.0098878	0.218104	synonymous	Not_sig
13851	3:67578618:G:A	pM	SUCLG2	nonsense	-0.161347	-0.362914	-0.487899	-0.337387	nonsense	Not_sig
13903	9:96437988:C:T	pM	PHF2	nonsense	-0.297297	-0.305537	-0.184105	-0.262313	nonsense	Not_sig
13289	9:5892550:G:T	pM	MLANA	nonsense	0.15848	0.0141242	0.162507	0.111704	nonsense	Not_sig
13606	14:103434646:G:A	pM	CDC42BPB	nonsense	-0.304064	-0.570438	-0.455093	-0.443199	nonsense	Not_sig
11909	19:18288571:C:G	pM	IFI30	nonsense	-0.788932	-1.07233	-0.329749	-0.730337	nonsense	Not_sig
14226	13:21205235:T:G	pM	IFT88	nonsense	-0.514888	-1.13077	-0.531898	-0.725853	nonsense	Not_sig
12324	5:75923263:G:A	sF	IQGAP2	nonsense	-0.755612	-0.897219	-0.342156	-0.664996	nonsense	Not_sig
14644	2:234676519:C:T	pM	UGT1A10,UGT1A8,UGT1A9,UGT1A4,UGT1A5,UGT1A6,UGT1A7,UGT1A1,UGT1A3	nonsense	-0.687661	-0.52602	-0.619485	-0.611056	nonsense	Not_sig
14227	7:99798734:G:T	sM	STAG3	nonsense	-2.33038	-2.35735	-1.60829	-2.09867	nonsense	V15_EMC_V10
13094	4:85719152:T:A	pM	WDFY3	nonsense	-0.0738941	-0.20843	-0.205942	-0.162755	nonsense	Not_sig
11838	7:129767258:C:T	pM	KLHDC10	nonsense	-0.112146	-0.174618	-0.129474	-0.138746	nonsense	Not_sig
13923	14:76368504:C:T	sF	TTLL5	nonsense	-0.11641	-0.161352	-0.211445	-0.163069	nonsense	Not_sig
13106	21:47957426:G:A	pM	DIP2A	nonsense	-2.41057	-2.93575	-2.11148	-2.48593	nonsense	V15_EMC_V10
13559	14:67807173:G:A	sF	ATP6V1D	nonsense	-0.191217	-0.195354	-0.125283	-0.170618	nonsense	Not_sig
13344	9:139396487:C:T	pM	NOTCH1	nonsense	-0.00720339	-1.13691	-0.18416	-0.442757	nonsense	Not_sig
14578	5:54563046:G:A	pM	DHX29	nonsense	-0.29701	-0.289902	-0.309327	-0.298746	nonsense	Not_sig
12617	15:42967936:C:T	pF	STARD9	nonsense	-0.120131	-0.0615224	-0.126267	-0.10264	nonsense	Not_sig
12299	9:35739074:G:A	sF	GBA2	nonsense	-0.0730919	-0.33842	-0.0151977	-0.142237	nonsense	Not_sig
13190	1:40875459:T:A	pF	SMAP2	nonsense	-0.0943503	-0.450996	-0.30671	-0.284019	nonsense	Not_sig
12561	20:3655475:G:A	pM	ADAM33	nonsense	1.13683	-1.64458	-0.151587	-0.219778	nonsense	EMC
13162	1:20966445:C:T	pM	PINK1	nonsense	-0.260144	-0.389919	-0.134487	-0.261517	nonsense	Not_sig
14667	7:87339897:G:A	pM	RUNDC3B	nonsense	-0.767233	-0.618827	-0.794717	-0.726925	nonsense	Not_sig
14336	X:106145431:C:T	pF	RIPPLY1	nonsense	-0.203048	-0.302442	-0.772762	-0.426084	nonsense	Not_sig
12764	2:183791570:C:A	pF	NCKAP1	nonsense	-0.679877	-1.13042	-0.125303	-0.6452	nonsense	Not_sig
14533	2:233675982:C:T	pM	GIGYF2	nonsense	-0.793978	-0.222213	-0.434098	-0.48343	nonsense	Not_sig
14085	2:37364142:G:A	pM	EIF2AK2	nonsense	-1.28748	-1.03154	-0.572504	-0.963842	nonsense	Not_sig
11766	6:159104006:A:T	sF	SYTL3	nonsense	-0.272651	-0.302342	-0.210708	-0.2619	nonsense	Not_sig
13608	1:115280664:G:A	pF	CSDE1	nonsense	-0.300295	-0.268193	-0.0818445	-0.216778	nonsense	Not_sig
11403	3:71026115:G:A	pM	FOXP1	nonsense	-0.0866697	-0.525775	-0.213668	-0.275371	nonsense	Not_sig
13634	8:143605599:C:G	pM	BAI1	nonsense	0.516852	0.73945	0.408548	0.55495	nonsense	Not_sig
13934	9:123725027:G:A	sF	C5	nonsense	-0.977872	-0.793265	-1.0435	-0.938213	nonsense	Not_sig
13579	2:162865076:G:T	sM	DPP4	nonsense	-0.336686	-0.750304	-0.754062	-0.613684	nonsense	Not_sig
11078	11:1253773:C:A	pM	MUC5B	nonsense	0.840436	0.511276	0.68208	0.677931	nonsense	Not_sig
11077	8:61484622:C:T	pM	RAB2A	nonsense	-0.137429	-0.348449	-0.16519	-0.217023	nonsense	Not_sig
