# Supplementary material for: Massively parallel reporter assays discover de novo exonic splicing mutants in paralogs of Autism genes
Source: PLoS Genet. 2022 Jan 20;18(1):e1009884. doi: 10.1371/journal.pgen.1009884 (PMC8775188; doi:10.1371/journal.pgen.1009884)
Supplement: S2 Table — (XLSX) [file pgen.1009884.s004.xlsx]

## Sheet: Sheet1
familyID	vcf	child	gene	muttype	significance	mmsplice de	SFARI Gene Category?	Paralogs in SFARI?
14304	5:65334296:C:T	pM	ERBB2IP	missense	V15_EMC	-0.63279	2	LRRC1 [4]
14668	6:99887716:G:A	pM	USP45	missense	EMC	-1.71429	3	USP15 [2], USP7 [2], USP9Y [4]
13769	7:81662204:C:G	pM	CACNA2D1	missense	V15_EMC_V10	-0.183286	4	CACNA2D3 [2]
11504	6:33400029:G:A	pM	SYNGAP1	synonymous	V15_EMC_V10	-3.87765	1S	NF1 [S]
12358	18:52928697:C:T	pF	TCF4	synonymous	V15_V10	-5.75297	3S	NA
12310	2:220100806:C:T	pM	ANKZF1	synonymous	EMC_V10	-1.44047	NA	NA
13350	1:3385486:C:T	pM	ARHGEF16	missense	EMC	-1.02506	NA	NA
13506	1:92707822:A:G	pM	C1orf146	synonymous	V15_EMC	1.11772	NA	NA
13650	7:48089488:G:A	pM	C7orf57	synonymous	EMC	-0.393027	NA	NA
13293	19:38855701:G:A	pM	CATSPERG	missense	EMC	-0.310924	NA	NA
12228	19:15763419:C:T	pM	CYP4F3	missense	V15_EMC_V10	-1.85629	NA	NA
12901	8:145545015:C:T	pM	DGAT1	missense	V15_EMC_V10	-0.0690738	NA	NA
11414	7:77006604:T:G	pF	GSAP	missense	V15_V10	-0.551124	NA	NA
14162	6:105224911:G:A	pM	HACE1	missense	EMC	-0.480382	NA	TRIP12 [1s], HUWE1 [S], HECW2 [3], UBR5 [3], HECTD4 [3], UBE3A [3s], UBE3B [5], HERC2 [S] and UBE3C [3]
13747	4:997899:A:T	pM	IDUA	synonymous	V10	-1.94932	NA	NA
11696	11:61907717:G:C	pM	INCENP	missense	V15_EMC_V10	-0.735473	NA	NA
11337	9:139699840:G:A	pM	KIAA1984	missense	V15	-1.32053	NA	NA
11329	11:45926730:G:A	pM	MAPK8IP1	missense	EMC	-0.52295	NA	MAPK8IP2 [5], NOS1AP [5], DAB1 [5]
12593	4:90833158:G:C	pM	MMRN1	missense	V15_EMC	-0.779977	NA	NA
14383	4:15981050:A:G	pF	PROM1	synonymous	V15_EMC_V10	0.402922	NA	NA
12103	11:63682719:G:A	pM	RCOR2	missense	V15_EMC	-0.14484	NA	NA
11150	16:67681078:G:A	pM	RLTPR	missense	V10	-0.591606	NA	NA
14622	12:101588900:C:T	pM	SLC5A8	synonymous	V15_EMC_V10	2.41811	NA	NA
13307	17:76067246:G:A	pM	TNRC6C	synonymous	V15	-7.34276	NA	TNRC6B [2]
12867	5:64892348:C:T	pF	TRIM23	synonymous	V15_EMC_V10	-1.32275	NA	NA
14455	22:51018177:T:C	pF	CHKB	missense	V15_EMC_V10	-0.847282	S	NA
